# Supplementary material for: Using whole-genome SNP data to reconstruct a large multi-generation pedigree in apple germplasm
Source: BMC Plant Biol. 2020 Jan 2;20:2. doi: 10.1186/s12870-019-2171-6 (PMC6941274; doi:10.1186/s12870-019-2171-6)
Supplement: Supplementary file 1 — Additional file 1: Table S1. List of the 1433 unique Malus domestica individuals (MUNQ) involved in the study, with the accession number of the accession used to represent the MUNQ in genotyping (Accession code), the preferred name attributed to the MUNQ (Preferred Name), and its short version (Preferred Name Short), the original reason for genotyping the MUNQ (Origin), their ploidy level (Ploidy), the date of origin, first description, introduction, recording or inclusion in collections of cultivars corresponding to the preferred name (Date), and reference(s) enabling to document the date (Source for date). [file 12870_2019_2171_MOESM1_ESM.xlsx]

## Sheet: Feuil1
Accession code	MUNQ	Preferred Name	Preferred Name short	Reason for genotyping	Ploidy	Date	Source for date
CRAW-0004	1	Brabant Bellefleur	BraBelfleur	GWAS	2n	late 1700s	40
DCA_C78	2	Carrata	Carrata	GWAS	2n	-	-
CZ_GE_0466	3	Bismarck	Bismarck	GWAS	2n	1870	40
BAL085	4	Antonovka Obyknovennaja	AntonovkaOb	GWAS	2n	1848	32
BAL019	5	Antonovka Polotora Funtovaja	AntonovkaPF	GWAS	2n	1888	40
CZ_GH_0455	6	Wealthy	Wealthy	GWAS	2n	1860	40
CRAW-0158	7	Manks Codlin	ManksCodl	GWAS	2n	1815	40
1979159	8	Egremont Russet	EgremRusset	GWAS	2n	1872	40
CRAW-0657	9	Lombarts Calville	LombartsCalvil	GWAS	2n	1906	40
X8691	10	Api	Api	GWAS	2n	1628	40
CRAW-0407	11	Beauty of Bath	BeautBath	GWAS	2n	1864	40
X2646	12	Beacon	Beacon	GWAS	2n	1908	40
X9136	13	Roter Herbstkalvill	RotHerbkalv	GWAS	2n	1680	77
1957223	14	Potts' Seedling	PottSeed	GWAS	2n	1849	40
1957175	15	Annie Elizabeth	AnnElizab	GWAS	2n	1857	40
X1778	16	MM 106	MM106	GWAS	2n	1932	51
BAL054	17	Ontario	Ontario	GWAS	2n	1820	40
1923050	18	John Standish	JohnStand	GWAS	2n	1873	40
1921008	19	Greenup's Pippin	GreenupPip	GWAS	2n	late 1700s	40
CRAW-0324	20	Barthélemy du Mortier	BartMortier	GWAS	2n	1854	33
CRAW-0618	21	Reinette Baumann	ReiBaumann	GWAS	2n	1811	40
CRAW-0822	22	Radoux	Radoux	GWAS	2n	-	-
CZ_LC_0411	23	Northern Spy	NorthSpy	GWAS	2n	about 1800	40
X8233	24	White Astrachan	WhitAstracan	GWAS	2n	1748	40
CZ_GD_0427	25	White Transparent	WhitTranspa	GWAS	2n	mid 1800s	40
CRAW-0008	26	Directeur Lesage	DirLesage	GWAS	2n	1868-1948	93; 161
CZ_LA_0043	27	Wolf River	WolfRiver	GWAS	2n	1875	40
X2302	28	Reinette Bergamotte	ReiBergamot	GWAS	2n	1893	5; 76
X0048	29	Borowitsky	Borowitsky	GWAS	2n	1700s	40
CRAW-0694	30	Alexander	Alexander	GWAS	2n	1700s	40
CRAW-0104	31	Saint Germain	StGermain	GWAS	2n	1857	152
X2731	32	Ingrid Marie	IngMarie	INRA collection	2n	1910	40
X1314	33	Gros Api	GrosApi	GWAS	2n	1628	40
1927007	34	Signe Tillisch	SignTillish	NFC collection	2n	1866	40
X9177	35	Großherzog Friedrich von Baden	GroFriedBad	GWAS	2n	1894	89
X8694	36	Belle de France	BelFrance	GWAS	2n	1870	40
X2640	37	King of the Pippins	KingPippins	INRA collection	2n	1800	40
X8740	38	Reinette de Versailles	ReiVersail	GWAS	2n	1730	40
CRAW-0677	39	Grosse Saint Clément	GroStClemen	GWAS	2n	-	-
DCA_A95	40	Benoni	Benoni	GWAS	2n	1830	40
CRAW-0606	41	Sandringham	Sandringham	GWAS	2n	1883	40
CZ_GK_0410	42	Reinette de Hollande	ReiHolland	GWAS	2n	early or mid 1800s	24
CRAW-1089	43	Colapuis	Colapuis	GWAS	2n	mid 1800s	40
1957181	45	Gascoyne's Scarlet	GascoScarl	GWAS	2n	1871	40
CRAW-0096	46	Reinette Rouge Etoilee	ReiEtoilee	GWAS	2n	1830	40
X8933	47	Framboise d'Oberland	Oberland	GWAS	2n	1771	40
BAL056	48	Oranie	Oranie	GWAS	2n	1850	69
CRAW-0422	49	Freiherr von Berlepsch	Berlepsch	GWAS	2n	1880	40
X7202	50	Winter Banana	WintBanana	INRA collection	2n	1876	40
2000075	51	Peasgood's Nonsuch	PeasgoodNS	GWAS	2n	1858	40
CRAW-0133	52	Zigeunerin	Zigeunerin	GWAS	2n	-	-
CZ_GF_0414	53	Ellison's Orange	EllisonOran	GWAS	2n	1904	40
CRAW-0623	54	Queen	Queen	GWAS	2n	1858	40
DCA_C47	55	Rosmarina bianca	RosmBianc	GWAS	2n	early 1800s	40
CZ_GS_0430	56	Zuccalmaglios Renette	ZuccalmRe	GWAS	2n	1878	40
BAL040	57	Jonathan	Jonathan	GWAS	2n	1826	40
CRAW-0070	58	Calville des Prairies	CalvPrairie	GWAS	2n	1854	36
CRAW-0091	59	Bondon	Bondon	GWAS	2n	1948	40
CZ_BB_0446	60	Bellefleur Kitajka	BFKitajka	GWAS	2n	1907	163
CRAW-0624	61	Reinette de Landsberg	ReiLandsberg	GWAS	2n	1840	5; 83
CRAW-0753	62	Transparente de Croncels	TranspCron	GWAS	2n	1869	40
X0522	63	Pfirsichroter Sommerapfel	PfirsiSommer	GWAS	2n	early 1800s	40
CRAW-0148	64	Kandil Sinap	KandilSinap	GWAS	2n	early 1800s	40
X0972-6	65	Golden Delicious	GoldenDel	INRA collection	2n	1890	40
1957241	66	Elise Rathke	ElisRathke	GWAS	2n	1884	40
CRAW-0002	67	Belle Fille de l'Indre	BFilleIndre	GWAS	2n	before 1600 if synonym of "Belle-Fille"	24
BAL152	68	Maglemer	Maglemer	GWAS	2n	second half of the 1700s	40
DCA_078	69	Ananas Reinette	AnanasRei	GWAS	2n	1821	40
CZ_GI_0464	70	Reinette de Multhaupt	ReiMulthaupt	GWAS	2n	1816	24
CZ_BoN_0424	71	King David	KingDavid	GWAS	2n	1893	40
CRAW-0365	72	Grahams Jubileum	GrahmJubil	GWAS	2n	1888	40
CRAW-0621	73	Rambour de Himbsel	RambHimbsel	GWAS	2n	1872	73
1921015	74	Edward VII	EdwardVII	GWAS	2n	1902	40
X6136	75	Discovery	Discovery	INRA collection	2n	1949	40
CRAW-0653	76	Api Etoilée	ApiEtoil	GWAS	2n	1605	165
DCA_A77	77	Yellow Bellflower	YellowBellf	GWAS	2n	1817	40
X1239	78	James Grieve	JamesGrieve	INRA collection	2n	1893	40
CRAW-0023	79	Marbrée de Watervliet	MarbrWaterv	GWAS	2n	1885	72
BAL180	80	Aroma	Aroma	GWAS	2n	1945	40
CZ_GH_0043	81	Prinzen Apfel	PrinzenApf	GWAS	2n	1700s	40
BAL175	82	Red Astrachan	RedAstrachan	GWAS	2n	1816	40
X7199	83	Rose de Berne	RoseBerne	GWAS	2n	1888	40
1951341	84	London Pippin	LondonPip	GWAS	2n	1580	40
CZ_GS_0428	85	Glockenapfel	GlockenApf	GWAS	2n	1865	31
2000049	86	Hormead Pearmain	HormPearm	GWAS	2n	1826	40
DCA_E89	87	Gloria Mundi	GloriaMundi	GWAS	2n	1804	40
CRAW-0195	89	Reinette de Geer	ReiGeer	GWAS	2n	1815	40
CZ_GS_0478	90	Golden Noble	GoldenNoble	GWAS	2n	1803	40
X7198	91	Reinette de Champagne	ReiChampagne	GWAS	2n	about 1770	40
CRAW-0141	92	Drap d'Or	DrapOr	GWAS	2n	1628	24
CRAW-0140	93	Grenadier	Grenadier	GWAS	2n	1862	40
BAL181	94	Filippa	Filippa	GWAS	2n	1880	40
CRAW-0041	95	Calville Blanc d'Hiver	CalvBlanHiv	GWAS	2n	1598	40
X2437	96	Alkmène	Alkmene	GWAS	2n	1930	31
CZ_GQ_0478	97	Neue Goldparmane	NGoldParm	GWAS	2n	1951	40
1916009	98	Hoary Morning	HoaryMorning	GWAS	2n	1819	40
CZ_GP_0427	99	Schöner von Nordhausen	SchonNorhaus	GWAS	2n	mid 1800s	35
CRAW-0196	100	Reinette de Lucas	ReiLucas	GWAS	2n	1872	40
DCA_A20	101	Rosa Mantovana	Mantovana	GWAS	2n	1926	55
X8384	102	Carmignolle	Carmignolle	GWAS	2n	-	-
X7203	103	Président Van Dievoet	PresDievoet	GWAS	2n	-	-
CRAW-1178	104	Stanway Seedling	StanwaySeed	GWAS	2n	1899	40
CRAW-0033	105	Court Pendu Plat	CrPenduPlat	GWAS	2n	1613	40
CRAW-0223	106	Ben Davis	BenDavis	GWAS	2n	1799	50
BAL010	107	Rödluvan	Rodluvan	GWAS	2n	1970	69
CZ_GL_0454	108	Boiken	Boiken	GWAS	2n	1828	40
X2430	109	Calville St Sauveur	CalvStSauv	GWAS	2n	1836	24
1947310	110	Cellini	Cellini	GWAS	2n	1828	40
X6917	111	Président Roulin	PresRoulin	GWAS	2n	1912	57
CRAW-0901	112	Democrat	Democrat	GWAS	2n	1900	40
CZ_GL_0430	113	Adersleber Calville	AderslCalv	GWAS	2n	1870	40
DCA_H29	114	Koestlicher	Koestlicher	GWAS	2n	-	-
CZ_GL_0044	115	Maltster	Maltster	GWAS	2n	-	-
CZ_GL_4100	116	Cornish Gilliflower	CornGilliflo	GWAS	2n	1813	40
X2361	118	Reinette Clochard	ReiClochard	GWAS	2n	mid 1800s	40
X2323	122	Reinette Dorée	ReiDoree	GWAS	2n	before 1948	1
X9190	124	Bonne Hotture	BonHotture	GWAS	2n	1867	40
X9398	125	Grain d'Or des Charentes	GrainOrChar	GWAS	2n	-	-
CZ_GP_0477	128	Parker's Pippin	ParkerPip	GWAS	2n	early 1800s	40
1978300	129	Lord Derby	LordDerby	GWAS	2n	1862	40
CRAW-0685	130	Groninger Kroon	GroningKr	GWAS	2n	1875	108
1947143	131	Reinette du Mans	ReiDuMans	NFC collection	2n	about 1700	40
CRAW-0626	132	Gloire de Fauquemont	GlFauquem	GWAS	2n	-	-
CRAW-0198	133	Spaanse Keiing	SpaanKeiing	GWAS	2n	-	-
X8412	134	Reinette Thouin	ReiThouin	GWAS	2n	-	-
X8732	135	Reinette de Saintonge	ReiSaintong	GWAS	2n	1200s	24
X5165	139	Fil Jaune	FilJaune	GWAS	2n	-	-
1946034	140	Lange's Perfection	LangPerfect	GWAS	2n	-	-
2000070	141	Mrs. Phillimore	MrsPhillimo	GWAS	2n	1896	40
1954026	143	Polly	Polly	GWAS	2n	-	-
CRAW-0642	148	Court-Pendu Sugny	CrPendSugny	GWAS	2n	-	-
1977204	149	Woodford	Woodford	GWAS	2n	about 1900	40
1953050	152	Histon Favourite	HistFavourit	GWAS	2n	1883	40
DCA_B03	160	Zazzari	Zazzari	GWAS	2n	-	-
DCA_071	161	Mela Gialla	MelaGialla	GWAS	2n	-	-
CZ_GM_0414	163	Cox's Orange Pippin	CoxOrPip	GWAS	2n	1825	40
DCA_I17	165	Bela d' Barge	BelaBarge	GWAS	2n	-	-
X8702	166	Bouquepreuve	Bouqupreuv	GWAS	2n	-	-
CRAW-0836	167	Melba	Melba	GWAS	2n	1898	40
BAL048	168	Lundbytorp	Lundbytorp	GWAS	2n	1913	40
X0700	170	Jincoa Zagarra	JincoaZagar	GWAS	2n	-	-
DCA_E46	171	Fior di Cassia	FiorCassia	GWAS	2n	-	-
Lb399_017	173	Edelroter	Edelroter	Laimburg collection	2n	1859	24; 74
X8390	174	Feuillemorte	Feuillemor	GWAS	2n	-	-
DCA_044	175	Puma Tenerella	PumaTenrel	GWAS	2n	-	-
CRAW-0134	176	Gelber Richard	GelbRichar	GWAS	2n	1800	174
X8690	177	André Briollay	AndrBriolay	GWAS	2n	-	-
CRAW-0448	178	Pomme de Sucre	PomSucre	GWAS	2n	-	-
X0942	179	Pomme Orange	PomOrange	GWAS	2n	-	-
CRAW-0461	181	Pomme des Ruelles	PomRuelles	GWAS	2n	-	-
CRAW-0062	182	La Limbourgeoise	Limbourgeoi	GWAS	2n	-	-
X9122	184	Suzanne	Suzanne	GWAS	2n	1859	24
X9134	185	Vigne	Vigne	GWAS	2n	-	-
X9085	186	Cusset	Cusset	GWAS	2n	1868	7
X4975	190	Pilette	Pilette	GWAS	2n	-	-
1948233	192	Rose Double	RoseDouble	GWAS	2n	1948	40
DCA_089	197	Annurca	Annurca	GWAS	2n	100s	99
DCA_B07	198	Dama	Dama	GWAS	2n	-	-
CZ_LG_0424	200	Gustavs Dauerapfel	GustavDauer	GWAS	2n	1899	40
X0468	202	Franc Roseau du Valais	FrRosValais	GWAS	2n	1850	24
1924009	203	Nanny	Nanny	GWAS	2n	-	-
DCA_A17	204	Tydeman's Early Worcester	TydEarlWorc	GWAS	2n	1929	40
X1212	205	Châtaignier	Chataignier	GWAS	2n	1200	24
1948209	206	Pomme d'Ile	PomIle	NFC collection	2n	-	-
X8199	207	Pomme de Glace	PomGlace	GWAS	2n	-	-
CRAW-1048	210	Chenango Strawberry	ChenStrawb	GWAS	2n	1850	40
X9202	211	Calville Rayée de Remperheim	CalvRemperh	GWAS	2n	-	-
X0344	216	Bordes	Bordes	GWAS	2n	-	-
X8737	218	Reinette de Plouerc	ReiPlouerc	GWAS	2n	-	-
DCA_B29	227	Pum Rus	PumRus	GWAS	2n	-	-
DCA_D56	228	Lavina	Lavina	GWAS	2n	-	-
X8237	229	Suzette	Suzette	GWAS	2n	-	-
CZ_BB_0466	231	Altländer Pfannkuchenapfel	AltlPKuchAp	GWAS	2n	1840	96
X8483	232	Dülmener Rosenapfel	DulmRosApf	INRA collection	2n	1870	40
BAL146	233	Alice	Alice	GWAS	2n	1943	40
X9195	234	Weisser Winter Taffetapfel	WWintTaffet	GWAS	2n	1800	40
BAL027	236	Early Red Bird	EarRedBird	GWAS	2n	1866	26; 162
BAL160	238	Sylvia	Sylvia	GWAS	2n	1976	70
BAL105	239	Suislepper	Suislepper	GWAS	2n	-	-
1957084	241	Canvada	Canvada	GWAS	2n	1926	40
X2318	242	Jolyne	Jolyne	GWAS	2n	-	-
X1853	245	Charles Ross	CharlesRoss	GWAS	2n	1890	40
X4004	246	Ivette	Ivette	GWAS	2n	1950	40
CRAW-0808	248	Oury	Oury	GWAS	2n	-	-
1974065	249	Orleans	Orleans	NFC collection	2n	1912	40
X8223	251	Coutras	Coutras	GWAS	2n	much before 1870	24
BAL188	252	Odin	Odin	GWAS	2n	1953	40
X8713	255	Fenouillet de Ribours	FenRibours	GWAS	2n	1840	40
CZ_GJ_0448	256	Médaille D’Or	MédailOr	GWAS	2n	-	-
X8381	258	Cagarlaou	Cagarlaou	GWAS	2n	1947	40
CZ_GF_0485	261	Merton Worcester	MertWorc	GWAS	2n	1914	40
1944005	262	Thomas Jeffrey	ThomJeffrey	GWAS	2n	1923	40
DCA_C21	263	Renetta di Grenoble	ReiGrenoble	GWAS	2n	-	-
CRAW-0885	264	Mosancelj	Mosancelj	GWAS	2n	-	-
X9237	266	Pomme d'Adam	PomAdam	GWAS	2n	1805	24
1972019	267	Prima	Prima	NFC collection	2n	1970	27
CZ_BA_0451	268	Malinové sloupenské	MalinSloup	GWAS	2n	1988	148
X8697	270	Belle Flavoise	BelFlavois	GWAS	2n	-	-
X6471	271	Api Noir	ApiNoir	GWAS	2n	1608?	40
X0849	273	Batul-alma	BatulAlma	GWAS	2n	-	-
CZ_GG_0420	277	Oberlausitzer Muskatrenette	OberlMuskat	GWAS	2n	end 1800s	173
X1535	278	Reinette Franche	ReiFranche	INRA collection	2n	1540	24
DCA_G65	279	Ros del Pover	RosPover	GWAS	2n	-	-
CRAW-0281	281	Brownlees' Russet	BrownlRus	GWAS	2n	1848	40
X8247	283	Reinette de Seguin	ReiSeguin	GWAS	2n	-	-
BAL151	286	Katja	Katja	GWAS	2n	1947	40
X9391	288	Coing du Cantal	CoingCantal	GWAS	2n	before 1948	1
CZ_GF_0467	290	Chelmsford Wonder	ChelmWonder	GWAS	2n	1870	40
CZ_GF_0457	291	Hawthornden	Hawthornden	GWAS	2n	1780	40
X8389	300	De Vendu L'Évêque	VenduEveq	GWAS	2n	-	-
CZ_GF_0461	301	Spätblühender Taffetapfel	SpatblTafet	GWAS	2n	-	-
CRAW-0019	303	Fameuse	Fameuse	GWAS	2n	before 1730	40
CZ_GJ_0440	304	Míšeň jaroměřská červená	MsJaromCerv	GWAS	2n	1952	128
X8693	306	Bébé Rose	BebeRose	GWAS	2n	1947	40
X2316	307	Rouge de Claron	RougClaron	GWAS	2n	-	-
BAL195	308	Åkerö	Akero	GWAS	2n	mid 1700s	40
X8703	312	Calville de Doue	CalvDoue	GWAS	2n	-	-
X9437	315	Gewürzluiken	Gewurzluiken	GWAS	2n	1885	97
X8743	316	Reinette van Berk's	ReiBerks	GWAS	2n	1947	40
CRAW-0001	317	Marie-Joseph d'Othée	MJosOthee	GWAS	2n	1870	56
X3049	318	Fuji	Fuji	INRA collection	2n	1939	40
DCA_I80	321	Imperiale	Imperiale	GWAS	2n	1670?	40
X2428	323	Bec d'Oie	BecOie	GWAS	2n	before 1670	24
1946088	324	Winter Marigold	WintMarigol	GWAS	2n	1865	40
X8972	326	Merveille de Vitry	MervVitry	GWAS	2n	-	-
DCA_090	327	Abbondanza	Abbondanza	GWAS	2n	1896	40
X8203	328	Anisha Hosta	AnishHost	GWAS	2n	-	-
DCA_E72	330	Sicilia Piccola	SicilPiccola	GWAS	2n	-	-
X8200	331	Negu Sagarra	NeguSagar	GWAS	2n	-	-
X8409	332	Reinette de Maurs	ReiMaurs	GWAS	2n	about 1920	46
DCA_A92	333	Calvilla Rossa	CalvRossa	GWAS	2n	-	-
DCA_H06	334	Rome Beauty	RomBeauty	GWAS	2n	1848	40
X8380	338	Cabusse	Cabusse	GWAS	2n	1947	40
X9252	340	Dumelow's Seedling	DumelowSeed	GWAS	2n	1800	40
X8386	342	Charlot	Charlot	GWAS	2n	1947	40
DCA_075	343	Appia (RT)	Appia	GWAS	2n	-	-
CZ_GO_0414	344	Reinette des Carmes	ReiCarmes	GWAS	2n	1677	24; 166
BAL068	345	Skovfoged	Skovfoged	GWAS	2n	1830	22
DCA_I47	347	Madama	Madama	GWAS	2n	-	-
DCA_E11	350	Doux d'Argent	DouxArgent	GWAS	2n	before 1790	24
X8699	352	Belle-Fleur de Saint-Benoit	BelFleuStBen	GWAS	2n	-	-
X8749	353	Rouget de Born	RougetBorn	GWAS	2n	1947	40
1957246	355	Mabbott's Pearmain	MabbPearm	GWAS	2n	1883	40
X8405	357	Nonpareil	Nonpareil	GWAS	2n	mid 1500s	40
CRAW-0987	360	Winston	Winston	GWAS	2n	1920	40
DCA_B45	361	Calville Rouge d'Hiver	CalvRougHiv	GWAS	2n	mid 1700s	18
CRAW-0186	362	Dorée de Tournai	DorTournai	GWAS	2n	1817	40
X8710	363	Clarinette	Clarinette	GWAS	2n	1950	40
CRAW-0138	365	Eneerd	Eneerd	GWAS	2n	-	-
1971048	366	Vista Bella	VistaBella	NFC collection	2n	-	-
X6552	368	Pilot	Pilot	INRA collection	2n	1962	31
BAL191	373	Pigeon Ildrød	IldPigeon	GWAS	2n	1840	40
X2317	374	Racine	Racine	GWAS	2n	-	-
X2322	378	Friandise	Friandise	GWAS	2n	-	-
DCA_F86	386	Mela Tellina	MelTellina	GWAS	2n	-	-
X9193	387	Suire	Suire	INRA collection	2n	around 1920	47
X9179	388	Lambron	Lambron	GWAS	2n	before 1933	11
X8242	391	Vigneronne	Vigneronne	GWAS	2n	-	-
DCA_A35	396	Mela Cerina	MelCerina	GWAS	2n	-	-
DCA_E52	397	Decio	Decio	GWAS	2n	about 450	40
DCA_097	398	Paoluccia	Paoluccia	GWAS	2n	-	-
X4616	401	Trélage	Trelage	GWAS	2n	-	-
DCA_H14	402	Mela Maggiaiola	MelMaggiaiol	GWAS	2n	-	-
X8229	404	Petit Api	PetitApi	GWAS	2n	-	-
X8731	405	Reinette d'Anthezieux	ReiAnthez	GWAS	2n	-	-
DCA_033	406	Rous d'Borsetta	RousBorset	GWAS	2n	-	-
DCA_A56	408	Francesca	Francesca	GWAS	2n	-	-
DCA_C53	409	Melo Durone	MeloDurone	GWAS	2n	-	-
DCA_F05	410	Morello	Morello	GWAS	2n	-	-
DCA_E57	411	Durello di Forli	DurelForli	GWAS	2n	-	-
X9118	412	Riot	Riot	GWAS	2n	-	-
DCA_C88	415	Baccalarisca	Baccalari	GWAS	2n	-	-
X8256	416	De Bonde	DeBonde	GWAS	2n	before 1920	11
X2953	420	Rose Douce	RoseDouce	GWAS	2n	-	-
DCA_076	422	Mela di Genova	MelGenova	GWAS	2n	-	-
X8692	424	Barraude	Barraude	GWAS	2n	1947	40
X9097	425	Reinette Rouillante	ReiRouillant	GWAS	2n	-	-
X8746	428	Rose Rouge	RoseRoug	GWAS	2n	-	-
X8724	433	Pomme Crotte	PomCrotte	GWAS	2n	1947	40
DCA_D28	435	Renetta Grigia di Torriana	RGrigiaTorr	GWAS	2n	around 1905	40
1947383	440	Amasya	Amasya	NFC collection	2n	-	-
DCA_032	441	Rous Giaiet	RousGiaiet	GWAS	2n	-	-
BAL059	444	Pirja	Pirja	GWAS	2n	1961	70
DCA_E82	445	Mela Violetta	MelaVioletta	GWAS	2n	-	-
X1939	447	Winesap	Winesap	INRA collection	2n	1804	103
DCA_L61	448	Delicious	Delicious	GWAS	2n	1880	101
X8750	449	Ulmer Reinette	UlmerRei	GWAS	2n	-	-
CZ_GG_0442	452	Framboise de Holovousy	FramHolovou	GWAS	2n	1800s	35
DCA_E20	455	Pum Salam	PumSalam	GWAS	2n	-	-
X8718	457	Gazerau	Gazerau	GWAS	2n	-	-
X8236	458	Saint Michel	StMichel	GWAS	2n	-	-
X8934	459	Beurrière	Beurriere	GWAS	2n	-	-
CRAW-0088	461	Rheinischer Krummstiel	RheinKrumm	GWAS	2n	1821	40
1976149	462	Wagener	Wagener	NFC collection	2n	1791	40
BAL158	463	Stenkyrke	Stenkyrke	GWAS	2n	-	-
X0960	464	Pomme Noire	PomNoire	GWAS	2n	-	-
DCA_005	465	Tiroler Spitzlederer	TirSpitzled	GWAS	2n	-	-
X8226	466	Vierge de L'Isère	ViergIser	GWAS	2n	-	-
CRAW-0266	468	Stark Earliest	StarkEarlst	GWAS	2n	1938	31
X8414	472	Rouget	Rouget	GWAS	2n	-	-
1929029	473	Broad-Eyed Pippin (of Bultitude)	BroadEyPip	GWAS	2n	-	-
X8212	474	Fenouillet Rouge	FenouiRouge	GWAS	2n	1667	40
X9250	480	Louquotte	Louquotte	GWAS	2n	-	-
X9433	481	Maiapfel	Maiapfel	GWAS	2n	-	-
BAL082	483	Snövit	Snovit	GWAS	2n	1936	40
BAL156	487	Ringstad	Ringstad	GWAS	2n	1818	40
CRAW-0057	488	Mother	Mother	GWAS	2n	1844	40
1944004	489	Venus Pippin	VenusPip	GWAS	2n	-	-
CZ_GL_0472	490	Upton Pyne	UptonPyne	GWAS	2n	1910	40
X8411	491	Reinette Sanguine du Rhin	ReiSangRhin	INRA collection	2n	1840	40
DCA_C44	493	Rambour Frank	RambFrank	GWAS	2n	1535	40
X9259	498	Reinet Blanc	ReinetBlanc	GWAS	2n	-	-
CRAW-0812	499	Unnamed-7	Unnamed-7	GWAS	2n	-	-
X9421	505	Champ Gaillard d'Automne	ChmpGaAutmn	GWAS	2n	-	-
2006014	508	McIntosh	McIntosh	NFC collection	2n	1796	40
BAL042	512	Kaneläpple	Kanelapple	GWAS	2n	1800	69
X1552	513	Reinette Daniel	ReiDaniel	GWAS	2n	1832	24
CZ_G2I_0440	515	Bancroft	Bancroft	GWAS	2n	1930	40
CRAW-0413	517	Jérusalem	Jerusalem	GWAS	2n	-	-
X0395	520	Alfred Jolibois	AlfJolibois	GWAS	2n	1907	40
DCA_I33	521	Gris Canaviot	GriCanaviot	GWAS	2n	-	-
CRAW-1068	522	Esopus Spitzenburg	EsopSpitz	GWAS	2n	1790	40
X8719	523	George Carpenter	GeorgCarpent	GWAS	2n	1902	40
CRAW-1328	526	Melrose	Melrose	GWAS	2n	1937	40
CRAW-0321	530	Reinette de Wattripont	ReiWattrip	GWAS	2n	-	-
BAL057	533	Pepin Shafrannyj	PepShafran	GWAS	2n	1907	40
CRAW-0256	534	Belle et Bonne de Huy	BelBonHuy	GWAS	2n	before 1873	40
X1186	537	Ananas Rouge	AnanRouge	GWAS	2n	1854	40
BAL154	543	Mio	Mio	GWAS	2n	1932	40
CZ_GM_0438	544	Čistecké Lahůdkové	CisteckLahu	GWAS	2n	1974	70
BAL024	545	Birgit Bonnier	BirgBonnier	GWAS	2n	1988	40
1953133	546	Rall's Janet	RallsJan	NFC collection	2n	1800	40
1976145	548	Granny Smith	GranSmith	NFC collection	2n	1868	40
1984001	549	Hocking's Green	HockGreen	GWAS	2n	-	-
CZ_G2D_0045	550	Worcester Pearmain	WorcPearm	GWAS	2n	1874	40
X8739	553	Grosse Reinette de Cassel	GrReiCassel	GWAS	2n	1801	24
X7358	554	Pépin Meunier	PepMeunier	GWAS	2n	before 1948	1
BAL033	559	Guldborg	Guldborg	GWAS	2n	1870	40
BAL055	560	Opalescent	Opalescent	GWAS	2n	1899	40
CZ_GU_0043	561	Mrázovo z Náhořan	MrazNahoran	GWAS	2n	1968	136
DCA_D44	562	Collins	Collins	GWAS	2n	1895	40
1946108	564	Caroline	Caroline	GWAS	2n	-	-
DCA_C65	565	Kansas Queen	KansasQueen	GWAS	2n	1870	9
X2775	566	Florina	Florina	INRA collection	2n	1977	27
DCA_L24	567	Gambefine Fine Lunghe	GambFinLung	GWAS	2n	-	-
X7759	570	Pomme Fer	PomFer	GWAS	2n	-	-
X1076	571	Pépin de Bourgueil	PepBourgu	GWAS	2n	-	-
BAL161	573	Sävstaholm	Savstaholm	GWAS	2n	1851	40
BAL081	574	Silva	Silva	GWAS	2n	1945	70
BAL022	575	Atlas	Atlas	GWAS	2n	1898	40
CRAW-0190	577	Norman's Pippin	NormanPip	GWAS	2n	1900	40
CRAW-0661	579	Pépin d'Or	PepinOr	GWAS	2n	-	-
2000101	582	Wyken Pippin	WykenPip	GWAS	2n	early 1700s	40
1971046	584	Kidd's Orange Red	KiddsOrRed	NFC collection	2n	1924	40
DCA_B38	587	York Imperial	YorkImperial	GWAS	2n	1820	9; 103
X0710	589	Patte de Loup	PatteLoup	GWAS	2n	1700	40
X8706	590	Calville d'Ulzen	CalvUlzen	GWAS	2n	-	-
X1624	591	Williams Favourite	WillFavour	GWAS	2n	1750	40
BAL097	592	Ivöäpple	Ivoapple	GWAS	2n	1952	40
CZ_GO_0433	597	Barnack Beauty	BarnBeauty	GWAS	2n	around 1840	40
CRAW-0628	598	Old Pearmain (of Kelsey)	OldPearmain	GWAS	2n	1200	40
X1064	599	Groseille	Groseille	GWAS	2n	-	-
1953081	601	Sops-in-Wine	SopsWine	GWAS	2n	1830s	40
BAL143	602	Alantapfel	Alantapfel	GWAS	2n	early 1700s	40
BAL153	603	Mantet	Mantet	GWAS	2n	1929	40
X2783	605	Burgundy	Burgundy	GWAS	2n	1974	40
X8698	606	Belle-Fille Normande	BelFiNorman	GWAS	2n	-	-
X8415	621	Teton de Demoiselle	TetonDemois	GWAS	2n	-	-
CRAW-0020	622	Devonshire Quarrenden	DevnQuarren	GWAS	2n	1678	40
1982266	624	Grimoldby Golden	GrimoGolden	GWAS	2n	early 1900s	70
CRAW-1329	625	Gloster 69	Gloster69	GWAS	2n	1951	106
X8215	626	Museau de Lièvre	MusLievr	GWAS	2n	-	-
X8715	627	Fleuritard Rouge	FleuriRouge	GWAS	2n	1950	40
X8939	628	Jaunette d'Allondans	JaunAlondan	GWAS	2n	-	-
X1071	629	Dutch Mignonne	DutchMignon	GWAS	2n	1771	40
CRAW-0193	630	Reinette Coulon	ReiCoulon	GWAS	3n	-	-
X2320	635	Chaux	Chaux	GWAS	2n	before 1920	12
X1363	636	Calville d'Août	CalvAout	GWAS	2n	-	-
X8239	637	Rouge Des Vignes	RouVignes	GWAS	2n	-	-
1974266	638	M 9	M9	GWAS	2n	-	-
1947469	639	Fiessers Erstling	FiessErstl	NFC collection	2n	1904	40
X8404	640	Michotte	Michotte	GWAS	2n	-	-
X0380	641	Cravert	Cravert	GWAS	2n	1870	40
X2353	642	Rouchetaude	Rouchetaude	GWAS	2n	-	-
CRAW-0189	643	Melkappel	Melkappel	GWAS	2n	-	-
CZ_GD_0447	644	Emneth Early	EmnethEarly	GWAS	2n	1899	40
X8717	645	France Deliquet	FranDeliqu	GWAS	2n	before 1950	40
X6553	651	Pinova	Pinova	INRA collection	2n	1965	31
X0640	652	Bellefleur Krasny	BelfleKrasny	GWAS	2n	1914	70
X8392	653	Grosse de Saint-Clément	GroStClement	GWAS	2n	1895	40
CZ_GC_0414	654	Astillisch	Astillisch	GWAS	2n	1929	40
1924001	655	Maidstone Favourite	MaidFavour	GWAS	2n	1913	40
CZ_GE_0460	657	Prinz Albrecht von Preussen	PrinzAlbPreu	GWAS	2n	1865	40
CZ_GG_0470	658	Geheimrat Doktor Oldenburg	DrOldenbu	GWAS	2n	1897	40
X9436	659	Christkindler	Christkind	GWAS	2n	-	-
X1347	660	Rival	Rival	INRA collection	2n	1900	40
DCA_I88	662	Rus Cavallotta	RusCavallot	GWAS	2n	-	-
CRAW-0923	664	Tardive Volvert	TardVolvert	GWAS	2n	-	-
CRAW-0183	667	Laxton's Superb	LaxtSuperb	GWAS	2n	1897	40
X6315	668	Braeburn	Braeburn	INRA collection	2n	1952	31
DCA_H80	669	Grossa Vino Rosso	GroVinoRos	GWAS	2n	-	-
X8974	670	Sauergrauschapfel	SauergrApf	INRA collection	2n	1842	40
Lb399_044	672	Minister von Hammerstein	MinHammerst	Laimburg collection	2n	1882	40
DCA_G71	673	Gian d'Andre'	GianAndre	GWAS	2n	1958	40
X8723	674	Pepino Jaune	PepinoJaun	GWAS	2n	-	-
CZ_GD_0465	676	Bessemyanka Michurina	BessMichur	GWAS	2n	1912	70
1974203	678	Dukat	Dukat	NFC collection	2n	1965	31
1979183	679	Reverend W. Wilks	RvrdWWilks	GWAS	2n	1904	40
X8751	681	Vernade	Vernade	GWAS	2n	-	-
BAL142	682	Mölleskov	Molleskov	GWAS	2n	1840	172
Lb399_034	685	Meran	Meran	Laimburg collection	2n	1975	2
X0337	689	De Casse	DeCasse	GWAS	2n	-	-
CRAW-0130	691	Giant Geniton	GianGeniton	GWAS	2n	1950	40
CZ_GL_0456	694	Bláhův Poklad	BlahuPoklad	GWAS	2n	1946	110
DCA_C13	697	Grenoble	Grenoble	GWAS	2n	-	-
X8738	699	Reinette de Pluvigné	ReiPluvigné	GWAS	2n	-	-
X4898	700	French Crab	FrenchCrab	GWAS	2n	end 1700s	40
X8396	702	Jacquin	Jacquin	GWAS	2n	1872	40
X2998	704	de l'Estre	Estre	GWAS	2n	before 1786	40
CRAW-0188	706	Reinette Evagil	ReiEvagil	GWAS	2n	1863	40
DCA_F74	708	Limoncella	Limoncella	GWAS	2n	1831	70
X8201	709	Michelotte	Michelotte	GWAS	2n	-	-
CZ_GN_0427	714	Hájkova Muškátová Reneta	HajkMuskRen	GWAS	2n	1885	88
X0922	717	Idared	Idared	INRA collection	2n	1935	40
CRAW-0205	721	Maréchal	Marechal	GWAS	2n	-	-
CZ_LJ_0045	722	Danziger Kantapfel	DanzKantapf	GWAS	2n	1760	40
X8726	727	Pomme Royale	PomRoyale	GWAS	2n	-	-
1948021	729	Merchant Apple	MerchanApp	GWAS	2n	-	-
CZ_GP_0485	730	Black Gilliflower	BlGilliflow	GWAS	2n	late 1700s	3
X8398	732	Margil	Margil	GWAS	2n	1608	40
X8218	733	Roumentine	Roumentine	GWAS	2n	-	-
1945025	734	Barchard's Seedling	BarcharSeed	GWAS	2n	-	-
1957230	735	Thomas Rivers	ThomRivers	GWAS	2n	1892	40
BAL074	737	Zhigulevskoe	Zhigulevsko	GWAS	2n	1976	70
X4712	739	Gala	Gala	INRA collection	2n	1934	40
1948363	740	Daru Sovari	DaruSovari	NFC collection	2n	-	-
CZ_GG_0042	743	Růžena Bláhová	RuzBlahova	GWAS	2n	1945	130
1953048	745	Opetian	Opetian	GWAS	2n	1953	40
X1269	748	Reale d'Entraygues	RealEntrayg	GWAS	2n	before 1926	94
BAL194	750	Tönnes	Tonnes	GWAS	2n	1942	40
X0599	752	Pouzac	Pouzac	GWAS	2n	before 1948	1
X0695	757	La Nationale	LaNationale	GWAS	2n	1871	40
DCA_E86	759	Bella del Giardino	BelGiardino	GWAS	2n	-	-
X8220	760	Carrey	Carrey	GWAS	2n	1947	40
CRAW-0734	761	Margaret	Margaret	GWAS	2n	1665	40
X8383	762	Calville Malingre	CalvMalingr	GWAS	2n	1536	24;
X6138	763	Fiesta	Fiesta	INRA collection	2n	1972	40
1956014	764	Schweizer Orangenapfel	SchweizOran	NFC collection	2n	1935	31; 40
CZ_GN_0481	765	Herma	Herma	GWAS	2n	1930	70
1955008	767	Rubens	Rubens	GWAS	2n	1954	40; 80
CZ_GD_0445	769	Red Victoria	RedVictoria	GWAS	2n	-	-
BAL190	778	Pederstrup	Pederstrup	GWAS	2n	1858	40
CZ_GI_0452	779	Schöner aus Herrnhut	SchonHernhu	GWAS	2n	-	-
DCA_A08	780	Appio (TN)	Appio	GWAS	2n	-	-
CZ_GP_4101	784	Reinette Simirenko	ReiSimirenk	GWAS	2n	1895	40
X2836	785	Akane	Akane	GWAS	2n	1939	31
1945155	786	Devonshire Buckland	DevonsBuckl	NFC collection	2n	-	-
CRAW-0206	787	Newtown Pippin	NewtownPip	GWAS	2n	1759	40
CRAW-0433	788	Lobo	Lobo	GWAS	2n	1898	40
DCA_111	789	Capo d'Asino	CapoAsino	GWAS	2n	-	-
X2327	793	Madou Rouge	MadouRou	GWAS	2n	-	-
1950058	794	Nottingham Pippin	NotingamPip	GWAS	2n	1815	40
CZ_GL_0428	795	Adams's Pearmain	AdamPearm	GWAS	2n	1826	40
CRAW-0679	809	Zoete Ermgaard	ZoetErmga	GWAS	2n	-	-
DCA_085	810	Verde Doncella	VerdDoncel	GWAS	2n	1800s	164
X8407	812	Pigeon de Jérusalem	PigJerusal	GWAS	2n	-	-
1921011	819	Herring's Pippin	HerringPip	GWAS	2n	1908	40
DCA_081	820	Delrouval	Delrouval	GWAS	2n	1993	27
1929034	822	Laxton's Pearmain	LaxtonPearm	GWAS	2n	1897	40
X8388	826	De Quint	DeQuint	GWAS	2n	before 1940	12
1952182	827	Burr Knot	BurrKnot	GWAS	2n	1818	40
CRAW-0165	852	Clemens	Clemens	GWAS	2n	before 1952	40
CZ_LF_0045	869	Rusin Bleu	RusinBleu	GWAS	3n	-	-
CRAW-1918	901	Jonagold	Jonagold	GWAS	3n	1943	31; 70
CZ_LE_0412	907	Ribston Pippin	RibstonPip	GWAS	3n	-	-
1947039	914	Baker's Delicious	BakersDel	GWAS	2n	1932	40
1921010	918	Charles Eyre	CharlEyre	GWAS	2n	1911	40
BAL148	921	Gyllenkroks Astrakan	GyllenkAstr	GWAS	2n	1800	40
CRAW-0221	925	Buckingham	Buckingham	GWAS	2n	-	-
X8227	927	Trompe Gelée	TrompGel	GWAS	2n	-	-
CRAW-0127	928	Sugar-Loaf Pippin	SugLoafPip	GWAS	2n	-	-
1958018	929	Barry	Barry	NFC collection	2n	1936	40
X0036	930	Rose de Benauge	RosBenaug	GWAS	2n	-	-
CZ_NAH_0485	931	Blahova Reneta	BlahovaRen	GWAS	2n	1954	40
X8416	932	Transparente de Bois Guillaume	TranspBGuil	GWAS	2n	1948	40
DCA_093	933	Khoroshavka alaya	KhoroshAlaya	GWAS	2n	1892	40
DCA_I73	935	Solie d'Cumiana	SoliCumiana	GWAS	2n	-	-
CRAW-1358	936	Deltana	Deltana	GWAS	2n	-	-
X4915	939	Red Dougherty	RedDoughert	GWAS	2n	1930	40
DCA_L14	940	Garola	Garola	GWAS	2n	-	-
CZ_GI_0456	941	Hubbardston Nonsuch	HubbardNS	GWAS	2n	1832	40
1957191	950	Ecklinville	Ecklinville	GWAS	2n	1800	40
X0600	951	Choureau	Choureau	GWAS	2n	before 1940	12
1947133	953	Pero Mingan	PeroMingan	NFC collection	2n	1800s	167
X9108	960	Conique	Conique	GWAS	2n	-	-
X1618	963	Calville Rouge du Mont Dore	CalvRMtDore	GWAS	2n	1910	81
1948643	997	Nemtesc cu Miezul Rosu	NemMiezRos	NFC collection	2n	much before 1948	40
1951050	1015	Schmidtberger Renette	SchmidtbRe	NFC collection	2n	1832	40
X6172	1016	Brusatte	Brusatte	GWAS	2n	-	-
X3721	1017	Bassard	Bassard	GWAS	2n	1948	40
X8214	1019	Pomme des Fahys	PomFahys	GWAS	2n	-	-
1948614	1020	Chüsenrainer	Chusenrain	NFC collection	2n	1852	40
X6194	1021	Barbe	Barbe	GWAS	2n	-	-
CRAW-0258	1023	Leuenapfel	Leuenapfel	GWAS	3n	-	-
X6171	1036	Bovarde	Bovarde	GWAS	2n	-	-
X6176	1044	Rose d'Ajoie Blaser	RosAjBlaser	GWAS	2n	-	-
X6999	1049	Rewena	Rewena	INRA collection	2n	1991	70
CRAW-0118	1054	Shöne von Fontenay	ShonFontenay	GWAS	2n	-	-
X3183	1059	Baujade	Baujade	INRA collection	2n	1988	156
1947200	1091	Ribonde	Ribonde	NFC collection	2n	-	-
CRAW-1160	1101	Merveille du Parc	MervParc	GWAS	2n	-	-
CZ_BF_0411	1103	Schwarzwaldenské	Schwarzwald	GWAS	2n	-	-
CZ_LF_0423	1104	Staročeské Medové	StarocMedov	GWAS	2n	2009	138
CZ_GQ_0412	1105	Reders Reinette	RedersRei	GWAS	2n	-	-
CZ_GI_0454	1108	Ben Harris	BenHarris	GWAS	2n	1860	9
X7168	1110	Goldrush	Goldrush	INRA collection	2n	1972	150
X6208	1111	Unnamed-16	Unnamed-16	GWAS	2n	-	-
X4194	1113	Red Winter	RedWinter	INRA collection	2n	-	-
X0420	1114	Calville Rouge	CalvRouge	INRA collection	2n	-	-
X6997	1119	Reka	Reka	INRA collection	2n	-	-
1953014	1123	Horei	Horei	NFC collection	2n	1931	40
X7103	1124	Reanda	Reanda	INRA collection	2n	-	-
1978136	1125	Lady Williams	LadyWill	NFC collection	2n	1935	70
X6202	1126	Hans Ueli	HansUeli	INRA collection	2n	-	-
X3318	1205	Pitchounette	Pitchounett	INRA collection	2n	1992	-
1953002	1218	Shinsei	Shinsei	NFC collection	2n	1930	40
Lb399_064	1228	Jamba	Jamba	Laimburg collection	2n	1954	31; 40
X2039	1236	O53T136	O53T136	INRA collection	2n	-	-
1962016	1237	Howgate Wonder	HowWonder	GWAS	2n	1915	40
BAL064	1335	Samo	Samo	GWAS	2n	1960	154; 175
X6123	1343	Grauer Hordapfel	GrauHordap	INRA collection	2n	1861	107
1948400	1377	Simonffy Piros	SimonffyPir	NFC collection	2n	1876	40
1920020	1428	Cornish Aromatic	CornAromat	GWAS	2n	before 1813	40
2000053	1438	Keswick Codlin	KeswickCodl	GWAS	2n	1793	40
1946024	1441	Golden Pippin	GoldenPip	GWAS	2n	1629	40
1958105	1446	Hoti	Hoti	NFC collection	2n	-	-
1975004	1448	Osenee Polosatoe	OsPolosatoe	NFC collection	2n	1975	70
BAL013	1457	Kersti	Kersti	GWAS	2n	-	-
BAL050	1458	Make	Make	GWAS	2n	1980	154
BAL066	1459	Sariola	Sariola	GWAS	2n	early 1900s	90
BAL070	1460	Mironchik	Mironchik	GWAS	2n	-	-
BAL136	1461	Vishnevoe	Vishnevoe	GWAS	2n	-	-
BAL141	1462	Kirkniemi	Kirkniemi	GWAS	2n	-	-
BAL155	1463	Risäter	Risater	GWAS	2n	-	-
Priscilla_NL	1478	Priscilla-NL	Priscilla-NL	suppl (DLO collection)	2n	-	-
X8952	1479	F2_26829-2-2	F2_26829-2-2	INRA collection	2n	-	-
1967089	1481	Indo	Indo	NFC collection	2n	1930	40
DCA_H24	1483	Prinses Irene	PrinsIrene	GWAS	2n	1935	40
X9256	1512	Reinette de Luneville	ReiLunevil	GWAS	2n	1798	24
X9407	1513	Lavigne	Lavigne	GWAS	2n	-	-
X9408	1514	Martranche	Martranche	GWAS	2n	1370	10
X8252	1515	Mercier	Mercier	GWAS	2n	-	-
X1705	1518	Bastien	Bastien	GWAS	2n	-	-
X0591	1520	Canada Rouge	CanadaRou	GWAS	2n	-	-
CZ_GP_0469	1529	Roter Jungfernapfel	RotJungfern	GWAS	2n	1798	75
X0156	1552	Gordain Churria	GordChurria	GWAS	2n	-	-
X0342	1553	Rouge d'Oriule	RougOriule	GWAS	2n	-	-
X0352	1554	Pomme Blanche d'Été	PomBlanEte	GWAS	2n	-	-
X0404	1555	Camuesa Verde	CamuesVerde	GWAS	2n	-	-
X0585	1556	Faurot	Faurot	GWAS	2n	1920	6
X0666	1557	Pomme Citron	PomCitron	GWAS	2n	-	-
X0898	1558	Marand Rouge	MarandRouge	GWAS	2n	-	-
X0968	1559	Pomme Fougère	PomFougere	GWAS	2n	-	-
X1095	1560	Franklin	Franklin	GWAS	2n	1937	6
X1176	1561	Rambour	Rambour	GWAS	2n	-	-
X1556	1562	Reinette de Breda Grise	ReiBredaGri	GWAS	2n	1758	157
X1846	1563	Belle de Mleiev	BelleMleiev	GWAS	2n	-	-
X1982	1564	Calville de Mleiev	CalvMleiev	GWAS	2n	-	-
X2104	1565	Gelade	Gelade	GWAS	2n	-	-
X2313	1566	Berthier	Berthier	GWAS	2n	-	-
X2949	1567	Béraud	Beraud	GWAS	2n	before 1900	48
X4664	1568	Rosavril	Rosavril	GWAS	2n	1983	-
X8202	1569	Cuyonette	Cuyonette	GWAS	2n	-	-
X8209	1570	Pomme de Sore	PomSore	GWAS	2n	before 1950	91
X8211	1571	Perregue	Perregue	GWAS	2n	-	-
X8222	1572	Pomme St Jacques	PomStJacq	GWAS	2n	-	-
X8224	1573	Cachao Sagarra	CachSagar	GWAS	2n	-	-
X8228	1574	Ribante	Ribante	GWAS	2n	-	-
X8232	1575	Beausoleil	Beausoleil	GWAS	2n	-	-
X8238	1576	Cabana Sagarra	CabaSagarra	GWAS	2n	-	-
X8245	1577	Baguette Violette	BagViolet	GWAS	2n	-	-
X8249	1578	Reinette Blanche de Beussent	ReiBlanBeus	GWAS	2n	-	-
X8250	1579	Trouvee de Desandans	TrouvDesand	GWAS	2n	-	-
X8607	1580	Reinette d'Hiver	ReiHiver	GWAS	2n	-	-
X8937	1581	Rayotte	Rayotte	GWAS	2n	-	-
X9078	1582	Datte Violette	DatViolet	GWAS	2n	-	-
X9080	1583	Bondy de Vilbert	BondyVilber	GWAS	2n	-	-
X9089	1584	Tarella	Tarella	GWAS	2n	-	-
X9090	1585	La Longue	LaLongue	GWAS	2n	-	-
X9100	1587	Barbanche	Barbanche	GWAS	2n	-	-
X9105	1588	Meunier	Meunier	GWAS	2n	-	-
X9115	1589	Mi-Août de Chaussan	MiAouChaus	GWAS	2n	-	-
X9123	1590	Blanche à Cuire	BlancCuire	GWAS	2n	-	-
X9124	1591	Vierge du Pilat	ViergePilat	GWAS	2n	-	-
X9128	1592	Colate	Colate	GWAS	2n	-	-
X9130	1593	Fer de Dolomieu	FerDolomieu	GWAS	2n	-	-
X9135	1594	Mirail	Mirail	GWAS	2n	-	-
X9148	1595	Pomme de Commere	PomCommere	GWAS	2n	-	-
X9151	1596	Pomme de Quesme	PomQuesme	GWAS	2n	-	-
X9152	1597	Pomme de Cimetière	PomCimetier	GWAS	2n	-	-
X9153	1598	Pomme de Puits	PomPuits	GWAS	2n	-	-
X9166	1599	Merillon	Merillon	GWAS	2n	-	-
X9167	1600	Pomme de Dolomieu	PomDolomieu	GWAS	2n	-	-
X9171	1601	Reinette de Provence	ReiProvence	GWAS	2n	around 1830	48
X9176	1602	Tête de Cheval	TetCheval	GWAS	2n	-	-
X9185	1603	Pacheroux	Pacheroux	GWAS	2n	before 1948	1
X9186	1604	Pigeon du Felgeadou	PigFelgeadou	GWAS	2n	-	-
X9191	1605	Blanche de Baldenheim	BlanBaldenh	GWAS	2n	1905	71
X9196	1606	Fenouillet Anisé	FenouilAnis	GWAS	2n	-	-
X9198	1607	Saint Francois	StFrancois	GWAS	2n	-	-
X9251	1611	Fevrette	Fevrette	GWAS	2n	-	-
X9257	1613	Amadou	Amadou	GWAS	2n	-	-
X9266	1614	Couard	Couard	GWAS	2n	-	-
X9267	1615	Nez de Chat	NezChat	GWAS	2n	-	-
X9389	1616	Calville Rouge des Vignes	CalvRouVign	GWAS	2n	-	-
X9394	1617	Fenouillet Gris	FenouilGris	GWAS	2n	-	-
X9409	1618	Orange d'Anjou	OrangeAnjou	GWAS	2n	1835	24
X9411	1619	Poire	Poire	GWAS	2n	-	-
X9412	1620	Ramane	Ramane	GWAS	2n	-	-
X9416	1621	Roi Franc	RoiFranc	GWAS	2n	-	-
X9420	1622	Cannelle Verte	CannelVerte	GWAS	2n	-	-
X9429	1623	Reinette de Montbard	ReiMontbard	GWAS	2n	before 1948	1
X3714	1624	Amère de Berthecourt	AmBerthecrt	GWAS	2n	-	-
DCA_H53	1630	Virticchiaro	Virticchia	GWAS	2n	-	-
DCA_066	1631	Vignone	Vignone	GWAS	2n	-	-
DCA_094	1632	Tonnorella	Tonnorella	GWAS	2n	-	-
DCA_027	1633	Tinella	Tinella	GWAS	2n	-	-
DCA_117	1634	Spennacchino	Spenachino	GWAS	2n	-	-
DCA_H87	1635	Sonalio	Sonalio	GWAS	2n	-	-
DCA_B04	1636	Sonadore	Sonadore	GWAS	2n	-	-
DCA_113	1637	Serpente	Serpente	GWAS	2n	-	-
DCA_D54	1638	Sel. Marzabotto 1	SelMarzabo	GWAS	2n	-	-
DCA_055	1639	Sel. Monteromano 79	SelMonroman	GWAS	2n	-	-
DCA_B41	1640	Sel Idice No.4	SelIdice4	GWAS	2n	-	-
DCA_H03	1642	Scodellino	Scodellino	GWAS	2n	-	-
DCA_I49	1643	Sapis	Sapis	GWAS	2n	-	-
DCA_030	1644	San Baril	SanBaril	GWAS	2n	-	-
DCA_017	1646	S.Giuseppe	SGiuseppe	GWAS	2n	-	-
DCA_L39	1648	Rus d'Tourinin	RusTourinin	GWAS	2n	-	-
DCA_D38	1649	Ruggine (Roggia)	Ruggine	GWAS	2n	-	-
DCA_L05	1652	Rossi	Rossi	GWAS	2n	-	-
DCA_010	1653	Rossa Manfenera	RosManfener	GWAS	2n	-	-
DCA_B18	1656	Rosa	Rosa	GWAS	2n	-	-
DCA_L31	1657	Ros Tomasin	Ros Tomasin	GWAS	2n	-	-
DCA_I96	1658	Ros Magior	RosMagior	GWAS	2n	-	-
DCA_123	1661	Renetta Rossa	RenRossa	GWAS	2n	-	-
DCA_G01	1665	Puppino Ferrarese	PupFerrar	GWAS	2n	-	-
DCA_079	1667	Puma Rosa Bianca	PumRosBianc	GWAS	2n	-	-
DCA_068	1668	Puma Olio	PumaOlio	GWAS	2n	-	-
DCA_F13	1669	Pum Tosc	PumTosc	GWAS	2n	-	-
DCA_F18	1670	Pum Bargnol	PumBargnol	GWAS	2n	-	-
DCA_B62	1671	Pum Rusnein	PumRusnein	GWAS	2n	-	-
DCA_B46	1672	Pum Ros	PumRos	GWAS	2n	-	-
DCA_C69	1673	Pum Persegh	PumPersegh	GWAS	2n	-	-
DCA_A65	1674	Pom Fer	PomFer	GWAS	2n	-	-
DCA_L59	1675	Pum Darcucu	PumDarcucu	GWAS	2n	-	-
DCA_L51	1676	Pum d'Acacia	PumAcacia	GWAS	2n	-	-
DCA_I77	1677	Pron	Pron	GWAS	2n	-	-
DCA_031	1679	Pomo Rosso Lillo	PomRosLillo	GWAS	2n	-	-
DCA_022	1680	Pomi Rosini	PomRosini	GWAS	2n	-	-
DCA_E38	1682	Pumella Brusca	PumBrusca	GWAS	2n	-	-
DCA_026	1683	Pom Sandri	PomSandri	GWAS	2n	-	-
DCA_G83	1684	Pasarot	Pasarot	GWAS	2n	-	-
DCA_G35	1685	Nesta	Nesta	GWAS	2n	-	-
DCA_046	1686	Muso di Bue	MusoBue	GWAS	2n	-	-
DCA_G57	1687	Moscarello	Moscarello	GWAS	2n	-	-
DCA_C83	1688	Miali	Miali	GWAS	2n	-	-
DCA_039	1689	Melo di Metzechi	MelMetzechi	GWAS	2n	-	-
DCA_011	1690	Mele Galliane	MelGalliane	GWAS	2n	-	-
DCA_F47	1692	Mela Golden Simile di Villa Collemandina	MGoldSVColl	GWAS	2n	-	-
DCA_D79	1693	Mela del Sangue	MelaSangue	GWAS	2n	-	-
DCA_D71	1694	Mela Bastone	MelBastone	GWAS	2n	-	-
DCA_G16	1695	Mela Tardiva 1	MelaTardiva	GWAS	2n	-	-
DCA_069	1696	Mela Rozza	MelRozza	GWAS	2n	-	-
DCA_A26	1698	Mela Rosa (PD)	MelaRosa	GWAS	2n	-	-
DCA_A74	1699	Mela del Giappone	MelGiappone	GWAS	2n	-	-
DCA_B93	1700	Mela Donna	MelaDonna	GWAS	2n	-	-
DCA_108	1701	Mela d'Autunno	MelAutunno	GWAS	2n	-	-
DCA_H75	1703	Matan	Matan	GWAS	2n	-	-
DCA_F65	1706	Maiolino (PA)	Maiolino	GWAS	2n	-	-
DCA_I44	1707	Magnana d'Manavela	MagnManav	GWAS	2n	-	-
DCA_G92	1708	Magnana (TN)	Magnana	GWAS	2n	1880	86
DCA_H50	1709	Madonna	Madonna	GWAS	2n	-	-
DCA_I22	1710	Losa d' Giaveno	LosaGiaveno	GWAS	2n	-	-
DCA_G85	1711	Losa	Losa	GWAS	2n	1860	86
DCA_H20	1712	Locale di Trento	LocTrento	GWAS	2n	-	-
DCA_H62	1713	Liscio di Cumiana	LiscCumiana	GWAS	2n	-	-
DCA_L26	1714	Gris d'la Composta	GriComposta	GWAS	2n	-	-
DCA_B74	1715	Gialla di Villa Collemandina	GiaViColmnd	GWAS	2n	-	-
DCA_I68	1717	Gambe Fine Piatte	GambFPiatte	GWAS	2n	-	-
DCA_D01	1719	Foiassa	Foiassa	GWAS	2n	-	-
DCA_B71	1720	Ferro Cesio	FerroCesio	GWAS	2n	-	-
DCA_073	1721	Eppia	Eppia	GWAS	2n	-	-
DCA_H12	1722	Kinsei	Kinsei	GWAS	2n	1972	21; 45
DCA_G10	1723	Dunizza Gialla	DunizzGial	GWAS	2n	-	-
DCA_H27	1724	Drei	Drei	GWAS	2n	-	-
DCA_L95	1725	Dolcino	Dolcino	GWAS	2n	-	-
DCA_099	1726	Dolce	Dolce	GWAS	2n	-	-
DCA_D93	1727	Di Bonacardo	DiBonacardo	GWAS	2n	-	-
DCA_H57	1728	Delieggio	Delieggio	GWAS	2n	-	-
DCA_I07	1729	Conventina di Gubbio	ConvntGubio	GWAS	2n	-	-
DCA_096	1730	Cocoine	Cocoine	GWAS	2n	-	-
DCA_G41	1731	Cipolla	Cipolla	GWAS	2n	-	-
DCA_119	1732	Cavicchio di Levizzano	CavicLevizz	GWAS	2n	-	-
DCA_120	1735	Carle	Carle	GWAS	2n	-	-
DCA_100	1736	Carla Rossa	CarlaRossa	GWAS	2n	-	-
DCA_L79	1737	Cardinale	Cardinale	GWAS	2n	-	-
DCA_L21	1738	Carbone	Carbone	GWAS	2n	-	-
DCA_E25	1740	Camaron	Camaron	GWAS	2n	-	-
DCA_B87	1741	Calvilla (TO)	Calvilla	GWAS	2n	-	-
DCA_B89	1742	Calvilla Estiva	CalvEstiva	GWAS	2n	-	-
DCA_009	1743	Busiard	Busiard	GWAS	2n	-	-
DCA_G63	1745	Bommino	Bommino	GWAS	2n	-	-
DCA_038	1747	Binotta	Binotta	GWAS	2n	-	-
DCA_G37	1748	Biancuccia	Biancuccia	GWAS	2n	-	-
DCA_I26	1749	Bianc Brusc	BiancBrusc	GWAS	2n	-	-
DCA_B80	1750	Belfiore Trento (PD)	BelfiTrento	GWAS	2n	-	-
DCA_D86	1751	Baccaiana	Baccaiana	GWAS	2n	-	-
DCA_061	1752	Appiona	Appiona	GWAS	2n	-	-
BAL001	1753	Alka	Alka	GWAS	2n	-	-
BAL003	1755	Ella	Ella	GWAS	2n	-	-
BAL005	1756	Katinka	Katinka	GWAS	2n	-	-
BAL007	1758	Kolinowskaya	Kolinowskaya	GWAS	2n	-	-
BAL008	1759	Kronprins	Kronprins	GWAS	2n	-	-
BAL011	1761	Sultanat	Sultanat	GWAS	2n	-	-
BAL012	1762	Sawa	Sawa	GWAS	2n	-	-
BAL015	1764	Zarya Alatau	ZaryaAlatau	GWAS	2n	-	-
BAL016	1765	Frida	Frida	GWAS	2n	1988	28
BAL017	1766	Agra	Agra	GWAS	2n	1993	169
BAL021	1767	Apelsinoe	Apelsinoe	GWAS	2n	-	-
BAL023	1768	Barchatnoje	Barchatnoje	GWAS	2n	-	-
BAL026	1769	Dronning Louise	DronLouise	GWAS	2n	1892	22
BAL028	1770	Eir	Eir	GWAS	2n	1984	37
BAL030	1772	Fredrik	Fredrik	GWAS	2n	1988	28
BAL034	1773	Haugmann	Haugmann	GWAS	2n	-	-
BAL035	1774	Heta	Heta	GWAS	2n	1996	39
BAL036	1775	Idunn	Idunn	GWAS	2n	1984	37
BAL039	1776	Jaspi	Jaspi	GWAS	2n	1980	154
BAL041	1777	Juuso	Juuso	GWAS	2n	1997	154
BAL044	1778	Konsta	Konsta	GWAS	2n	1997	154
BAL046	1780	Lavia	Lavia	GWAS	2n	-	-
BAL047	1781	Luke	Luke	GWAS	2n	1940	160
BAL049	1782	Maikki	Maikki	GWAS	2n	1980	154
BAL051	1783	Nanna	Nanna	GWAS	2n	1984	37
BAL052	1784	Oberle	Oberle	GWAS	2n	-	-
BAL060	1785	Rescue	Rescue	GWAS	2n	-	-
BAL062	1787	Råby Rubin	RabyRubin	GWAS	2n	-	-
BAL063	1788	Rött ananas	RotAnanas	GWAS	2n	-	-
BAL065	1789	Sandra	Sandra	GWAS	2n	1996	154
BAL067	1790	Siv	Siv	GWAS	2n	1984	37
BAL069	1791	Slava Petersburg	SlavPetersbu	GWAS	2n	-	-
BAL072	1792	Vitgylling	Vitgylling	GWAS	2n	-	-
BAL073	1793	Westland	Westland	GWAS	2n	-	-
BAL075	1794	Ölands Kungsäpple	OlandKungsap	GWAS	2n	-	-
BAL076	1795	Sjögesta Pippin	SjogestaPip	GWAS	2n	-	-
BAL077	1796	Alro	Alro	GWAS	2n	-	-
BAL078	1797	Ilga	Ilga	GWAS	2n	1977	171
BAL079	1798	Kavlås	Kavlas	GWAS	2n	1820	69
BAL080	1799	Linnes Äpple	LinnesAppl	GWAS	2n	-	-
BAL083	1800	Stars	Stars	GWAS	2n	-	-
BAL088	1801	Carrol	Carrol	GWAS	2n	-	-
BAL090	1803	Farmors Juläpple	FarmoJulAp	GWAS	2n	-	-
BAL091	1804	Förlovningsäpple	ForlovningAp	GWAS	2n	-	-
BAL093	1806	Grågylling	Gragylling	GWAS	2n	1700s	54
BAL094	1807	Hanaskog	Hanaskog	GWAS	2n	-	-
BAL095	1808	Hedenlunda	Hedenlunda	GWAS	2n	-	-
BAL096	1809	Hugoäpple	HugoApple	GWAS	2n	-	-
BAL098	1810	Kesäter	Kesater	GWAS	2n	1794	40
BAL099	1811	Kramforsäpple	KarmforsAp	GWAS	2n	1920s	69
BAL100	1812	Melonkalvill	Melonkalv	GWAS	2n	-	-
BAL101	1813	Mälsåker	Malsaker	GWAS	2n	-	-
BAL102	1814	Norrviken	Norrviken	GWAS	2n	-	-
BAL103	1815	Sandbergs Röda	SandbergRod	GWAS	2n	-	-
BAL104	1816	Sparreholm	Sparreholm	GWAS	2n	-	-
BAL109	1819	Arona	Arona	GWAS	2n	-	-
BAL110	1820	Olga	Olga	GWAS	2n	-	-
BAL111	1821	Bersis	Bersis	GWAS	2n	-	-
BAL112	1822	Iedzenu	Iedzenu	GWAS	2n	1954	170
BAL113	1823	Raja	Raja	GWAS	2n	-	-
BAL114	1824	Rigas Rozabele	RigRozabele	GWAS	2n	-	-
BAL115	1825	Transparente Blanche (Stubbaröd)	0	GWAS	2n	-	-
BAL116	1826	Ausma	Ausma	GWAS	2n	1989	85
BAL118	1827	Stinas äpple	StinasApple	GWAS	2n	-	-
BAL119	1828	Zimnaya Krasavica	ZimnaKrasav	GWAS	2n	-	-
BAL120	1829	Brunnsäpple, Hallands	Brunnsapple	GWAS	2n	-	-
BAL121	1830	Annas Hulta	AnnasHulta	GWAS	2n	-	-
BAL124	1831	Boäpple	Boapple	GWAS	2n	-	-
BAL125	1832	Kestrel	Kestrel	GWAS	2n	1976	42
BAL127	1833	Vara	Vara	GWAS	2n	-	-
BAL129	1835	Breakey	Breakey	GWAS	2n	-	-
BAL130	1836	Collet	Collet	GWAS	2n	-	-
BAL131	1837	Heyer12	Heyer12	GWAS	2n	1940	63
BAL132	1838	Norland	Norland	GWAS	2n	1979	52
BAL133	1839	Parkland	Parkland	GWAS	2n	1979	68
BAL134	1840	Patterson	Patterson	GWAS	2n	1960	64
BAL135	1841	Trail	Trail	GWAS	2n	1911	66
BAL137	1842	Severnij Sinap	SevernSinap	GWAS	2n	-	-
BAL140	1843	Drejeaeble	Drejeaeble	GWAS	2n	-	-
BAL145	1844	Värmlands Sötäpple	VarmlSotAp	GWAS	2n	-	-
BAL149	1845	Hannaäpple	HannaApple	GWAS	2n	-	-
BAL150	1846	Unnamed-8	Unnamed-8	GWAS	2n	-	-
BAL157	1847	Spässerud	Spasserud	GWAS	2n	-	-
BAL159	1848	Sukkertop	Sukkertop	GWAS	2n	-	-
BAL162	1849	Trogsta	Trogsta	GWAS	2n	-	-
BAL163	1850	Vittsjöäpple	VittsjoAp	GWAS	2n	-	-
BAL165	1851	Stärringeäpple Karin	StarApKarin	GWAS	2n	-	-
BAL166	1852	Sörmlands	Sormlands	GWAS	2n	-	-
BAL167	1853	Valldaäpple	ValldaAp	GWAS	2n	-	-
BAL168	1854	Veseäpple	VeseApple	GWAS	2n	-	-
BAL169	1855	Aspa	Aspa	GWAS	2n	1862	14
BAL170	1856	Domö Favorit	DomoFavorit	GWAS	2n	-	-
BAL171	1857	Fullerö	Fullero	GWAS	2n	-	-
BAL172	1858	Josefiner	Josefiner	GWAS	2n	-	-
BAL174	1860	Larsmässeäpple	LarsmasAp	GWAS	2n	-	-
BAL176	1861	Nyckelby	Nyckelby	GWAS	2n	-	-
BAL177	1862	Rosendals Klar	RosendaKlar	GWAS	2n	-	-
BAL179	1863	Göteborgs Flickäpple	GotebFlicAp	GWAS	2n	-	-
BAL182	1864	Flädie	Fladie	GWAS	2n	-	-
BAL185	1865	Himmelstalund	HimStalund	GWAS	2n	-	-
BAL192	1867	Röd Torstein	RodTorstein	GWAS	2n	-	-
BAL196	1868	Hampus	Hampus	GWAS	2n	-	-
BAL197	1869	Drakenberg	Drakenberg	GWAS	2n	-	-
1905004	1870	Ard Cairn Russet	ArdCairnRus	GWAS	2n	1890	40
1905005	1871	Gibbon's Russet	GibbonRus	GWAS	2n	-	-
1916006	1872	Beeley Pippin	BeeleyPip	GWAS	2n	1880	40
1920009	1873	Lord Stradbroke	LordStradbr	GWAS	2n	1900	40
1920012	1874	Forge	Forge	GWAS	2n	1851	40
1920016	1875	Harvey	Harvey	GWAS	2n	1629	40
1920017	1876	Schoolmaster	Schoolmast	GWAS	2n	1880	40
1920027	1877	Nolan Pippin	NolanPip	GWAS	2n	1920	40
1921002	1878	Millet	Millet	GWAS	2n	-	-
1921018	1879	May Queen	MayQueen	GWAS	2n	1888	40
1921019	1880	Autumn Pearmain	AutumnPearm	GWAS	2n	-	-
1921083	1881	Feltham Beauty	FelthamBeau	GWAS	2n	1908	40
1921087	1882	Climax	Climax	GWAS	2n	1921	40
1921088	1883	Cambusnethan Pippin	CambusPip	GWAS	2n	1750	40
1922019	1884	Oaken Pin (of Taylor)	OakenPin	GWAS	2n	-	-
1922040	1885	Early Strawberry (of Great Malvern)	EarStrawb	GWAS	2n	-	-
1923011	1886	Carlisle Codlin (of Bultitude)	CarliCodlin	GWAS	2n	before 1830	40
1923078	1887	Fillingham Pippin	FillingPip	GWAS	2n	1923	40
1923112	1888	Stobo Castle	StoboCastle	GWAS	2n	1900	40
1924005	1889	Scilly Pearl	ScillyPearl	GWAS	2n	-	-
1924010	1890	Cottenham Seedling	CottenSeed	GWAS	2n	1923	40
1924021	1891	Cutler Grieve	CutlGrieve	GWAS	2n	around 1912	40
1924033	1892	George Neal	GeorgeNeal	GWAS	2n	1904	40
1924057	1893	Bushey Grove	BusheyGrove	GWAS	2n	1897	40
1926034	1895	S.T. Wright	STWright	GWAS	2n	1913	40
1927070	1896	Sowman's Seedling	SowmanSeed	GWAS	2n	1914	40
1928002	1897	Maggie Grieve	MaggiGrieve	GWAS	2n	1928	40
1928011	1898	Thorpe's Peach	ThorpePeach	GWAS	2n	1899	40
1928018	1899	Morley's Seedling	MorleySeed	GWAS	2n	1928	40
1929036	1900	New Bess Pool	NewBesPool	GWAS	2n	before 1850	40
1930020	1901	Summer Golden Pippin	SumGoldPip	GWAS	2n	before 1800	40
1930035	1902	Ingall's Pippin	IngallPip	GWAS	2n	1915	40
1930039	1903	Green Harvey	GreenHarvey	GWAS	2n	-	-
1930040	1904	Cockett's Red	CocketRed	GWAS	2n	-	-
1930060	1905	Northland Seedling	NorthlanSeed	GWAS	2n	1930	40
1931012	1906	Peche Melba	PechMelba	GWAS	2n	-	-
1931013	1907	William Peters	WillPeters	GWAS	2n	1917	40
1932004	1908	Colonel Yate	ColonelYate	GWAS	2n	1905	40
1932005	1909	John Divers	JohnDivers	GWAS	2n	1905	40
1933012	1910	Sam Young	SamYoung	GWAS	2n	-	-
1934027	1911	Chorister Boy	ChoristeBoy	GWAS	2n	1890	40
1935006	1912	Bascombe Mystery	BascMystery	GWAS	2n	1831	40
1935047	1913	Young's Pinello	YounPinello	GWAS	2n	1935	40
1936026	1914	Ruby (Seabrook)	Ruby	GWAS	2n	1936	40
1937010	1915	Duck's Bill	DuckBill	GWAS	2n	-	-
1938003	1916	Cleeve	Cleeve	GWAS	2n	before 1930	40
1938005	1917	Hood's Supreme	HoodSupreme	GWAS	2n	1924	40
1941007	1918	Easter Orange	EasterOrang	GWAS	2n	1897	40
1941017	1919	Curl Tail	CurlTail	GWAS	2n	-	-
1941019	1920	Forester	Forester	GWAS	2n	1883	40
1941025	1921	Crawley Reinette	CrawleyRei	GWAS	2n	1902	40
1942003	1922	Tinsley Quince	TinsleyQuin	GWAS	2n	-	-
1942006	1923	D'Arcy Spice	DArcySpice	GWAS	2n	1785	40
1942029	1924	Pickering's Seedling	PickerSeed	GWAS	2n	-	-
1942035	1925	Beauty of Moray	BeautMoray	GWAS	2n	1883	40
1943003	1926	West View Seedling	WViewSeed	GWAS	2n	1932	40
1943009	1927	Burr Knot Lascelles	BurrKnotLas	GWAS	2n	-	-
1943020	1928	Bridgewater Pippin (of Cheal)	BridgwatPip	GWAS	2n	-	-
1944008	1929	Star of Devon	StarDevon	GWAS	2n	-	-
1944013	1930	June Crewdson	JunCrewdson	GWAS	2n	1943	40
1944018	1931	Fairie Queen	FairieQueen	GWAS	2n	1937	40
1944023	1932	Forty Shilling	FortyShil	GWAS	2n	-	-
1944040	1933	Jennifer	Jennifer	GWAS	2n	1944	40
1944056	1934	Margaret Taylor	MargTaylor	GWAS	2n	-	-
1945001	1935	Storey's Seedling	StoreySeed	GWAS	2n	1927	40
1945014	1936	May Beauty	MayBeauty	GWAS	2n	-	-
1945036	1937	Mareda	Mareda	GWAS	2n	1926	40
1945049	1938	Corry's Wonder	CorryWonder	GWAS	2n	1917	40
1945063	1939	Jennifer Wastie	JenniWastie	GWAS	2n	1945	40
1945128	1941	Burn's Seedling	BurnSeed	GWAS	2n	-	-
1945130	1942	Stoke Edith Pippin	StokEditPip	GWAS	2n	-	-
1945150	1943	Lamb Abbey Pearmain	LambAbPearm	GWAS	2n	1804	40
1945186	1944	Fearn's Pippin	FearnPip	GWAS	2n	before 1780	40
1945189	1945	Kilkenny Pearmain	KilkenPearm	GWAS	2n	1831	40
1945192	1946	Knobby Russet	KnobbyRuss	GWAS	2n	1820	40
1945193	1947	Queen Caroline	QueenCarol	GWAS	2n	1820	40
1946006	1948	Pine Apple Russet	PineApRuss	GWAS	2n	1920	40
1946014	1949	Mary Barnett	MaryBarnett	GWAS	2n	1920	40
1946023	1950	Golden Knob	GoldKnob	GWAS	2n	-	-
1946043	1951	Brown's Seedling	BrownSeed	GWAS	2n	-	-
1946091	1952	Holland Pippin	HollandPip	GWAS	2n	1729	40
1946104	1953	Dewdulip Seedling	DewdulSeed	GWAS	2n	1946	40
1947008	1954	Eastbourne Pippin	EastbouPip	GWAS	2n	1930	40
1947031	1955	Rock (Lanarkshire)	Rock	GWAS	2n	-	-
1947046	1956	Morris's Russet	MorrisRus	GWAS	2n	-	-
1947080	1957	Rathe Ripe	RatheRipe	GWAS	2n	-	-
1947193	1958	Konigin Sophiensapfel	KonigSophAp	GWAS	2n	-	-
1947235	1959	Hog's Snout	HogsSnout	GWAS	2n	1947	40
1947345	1960	Martin Becker	MartBecker	GWAS	2n	1947	40
1947454	1961	Castle Major	CastleMajor	GWAS	2n	1875	40
1947480	1962	Montfort	Montfort	GWAS	2n	1928	40
1947508	1963	Moore's Seedling	MooreSeed	GWAS	2n	1851	40
1947512	1964	Shoreditch White	ShoredWhite	GWAS	2n	-	-
1948005	1965	Lucombe's Pine	LucombPine	GWAS	2n	-	-
1948022	1966	Downton Pippin	DowntonPip	GWAS	2n	-	-
1948025	1967	Brown Kenting	BrownKent	GWAS	2n	-	-
1948032	1969	Melmoth	Melmoth	GWAS	2n	-	-
1948163	1970	Monk's Golden Pippin	MonkGoldPip	GWAS	2n	-	-
1948508	1971	Hunt's Duke of Gloucester	HuntDukGlouc	GWAS	2n	1820	40
1948705	1972	Granny Giffard	GranGiffard	GWAS	2n	-	-
1948737	1973	Topaz	Topaz	GWAS	2n	-	-
1948746	1974	Hapsburg	Hapsburg	GWAS	2n	-	-
1948761	1975	Wayside	Wayside	GWAS	2n	1930	40
1949022	1976	Breedon Pippin	BreedonPip	GWAS	2n	-	-
1949072	1977	Lady Isabel	LadyIsabel	GWAS	2n	1939	40
1949092	1978	Crimson Queening	CrimsQueen	GWAS	2n	much before 1831	40
1949095	1979	Elmore Pippin	ElmorePip	GWAS	2n	-	-
1949096	1980	Longney Russet	LongneyRus	GWAS	2n	-	-
1949189	1982	Paroquet	Paroquet	GWAS	2n	1897	40
1949205	1983	Dockney	Dockney	GWAS	2n	-	-
1949206	1984	Strippy	Strippy	GWAS	2n	1949	40
1949207	1985	Barnhill Pippin	BarnhillPip	GWAS	2n	-	-
1949209	1986	Kemp	Kemp	GWAS	2n	-	-
1949214	1987	Old Somerset Russet	OldSomerRus	GWAS	2n	-	-
1949221	1988	Summer John	SummerJohn	GWAS	2n	-	-
1949222	1989	Ballyfatten	Ballyfatten	GWAS	2n	1802	40
1949223	1990	Lord Lennox (Finzi)	LordLennox	GWAS	2n	-	-
1949272	1991	Lass o' Gowrie	LassoGowrie	GWAS	2n	1883	40
1949276	1992	Scotch Dumpling	ScotchDump	GWAS	2n	1949	40
1949288	1993	Early Julyan	Early Julyan	GWAS	2n	-	-
1949291	1994	Laxton's Rearguard	LaxtReargd	GWAS	2n	1907	40
1949292	1995	Laxton's Reward	LaxtReward	GWAS	2n	1925	40
1950002	1996	Sussex Mother	SussexMoth	GWAS	2n	-	-
1950042	1997	Stoke Allow	StokeAllow	GWAS	2n	-	-
1950067	1998	Saint Albans Pippin	StAlbanPip	GWAS	2n	-	-
1950070	1999	Prince Edward	PrinEdward	GWAS	2n	1897	40
1950071	2000	Thompson's Apple	ThompsonAp	GWAS	2n	-	-
1950072	2001	Golden Royal	GoldenRoyal	GWAS	2n	1950	40
1950074	2002	Munster Tulip	MunstTulip	GWAS	2n	-	-
1950079	2003	Eight Square	EightSquare	GWAS	2n	-	-
1950083	2004	Cissy	Cissy	GWAS	2n	-	-
1950085	2005	Maclean's Favourite	MacleanFav	GWAS	2n	-	-
1950132	2006	Carnet	Carnet	GWAS	2n	1950	40
1950299	2007	Brenchley Pippin	BrenchleyPip	GWAS	2n	-	-
1950303	2008	Leonard Lush	LeonardLush	GWAS	2n	-	-
1951148	2009	Admiral	Admiral	GWAS	2n	1921	40
1951224	2010	Longstart	Longstart	GWAS	2n	-	-
1951242	2011	Brighton	Brighton	GWAS	2n	1950	40
1952054	2012	Bedminster Pippin	BedminsPip	GWAS	2n	before 1952	40
1952055	2013	Gilliflower of Gloucester	GiliflwGlouc	GWAS	2n	-	-
1953054	2014	Martin's Kernel	MartiKernel	GWAS	2n	-	-
1953055	2015	Delectable	Delectable	GWAS	2n	1952	40
1953056	2016	Wickham Green	WickhaGreen	GWAS	2n	1860	40
1953104	2017	Caudal Market	CaudMarket	GWAS	2n	-	-
1953137	2018	Dillington Beauty	DillingBeaut	GWAS	2n	-	-
1953141	2019	Welcome	Welcome	GWAS	2n	-	-
1953142	2020	Symond's Winter	SymondWint	GWAS	2n	-	-
1953149	2021	Benseman's Seedling	BensemSeed	GWAS	2n	1950	40
1953165	2022	Fromme Scab Resistant	FromScabRes	GWAS	2n	-	-
1954008	2023	Benenden Early	BenendEarly	GWAS	2n	1945	40
1955024	2024	Pitmaston Pine Apple	PitmaPineAp	GWAS	2n	1785	40
1955077	2025	Box Apple	BoxApple	GWAS	2n	1955	40
1955078	2026	Cornish Honeypin	CornishHon	GWAS	2n	-	-
1955143	2027	Sissons's Worksop Newtown	SisWorkNewt	GWAS	2n	1910	40
1957165	2028	Victory	Victory	GWAS	2n	-	-
1957176	2029	Lord Hindlip	LordHindlip	GWAS	2n	1896	40
1957178	2030	Alfriston	Alfriston	GWAS	2n	late 1700s	40
1957180	2031	Frogmore Prolific	FrogProlific	GWAS	2n	1865	40
1957183	2032	Joybells	Joybells	GWAS	2n	1914	40
1957188	2033	Cox's Pomona	CoxPomona	GWAS	2n	1825	40
1957196	2034	John Waterer	JohnWaterer	GWAS	2n	1920	40
1957208	2035	Ben's Red	BensRed	GWAS	2n	1830	40
1957209	2036	Bess Pool	BessPool	GWAS	2n	1824	40
1957227	2037	Scarlet Pearmain	ScarletPearm	GWAS	2n	1800	40
1957235	2038	Foster's Seedling	FosterSeed	GWAS	2n	1893	40
1957264	2039	Bedwyn Beauty	BedwynBeaut	GWAS	2n	1890	40
1957265	2040	Clark's Seedling	ClarkSeed	GWAS	2n	-	-
1957270	2041	Shoesmith	Shoesmith	GWAS	2n	1930	40
1957273	2042	Bramshott Rectory	BramshRect	GWAS	2n	-	-
1958022	2043	Nelson's Favourite	NelsFavour	GWAS	2n	-	-
1958023	2044	Port Allen Russet	PortAllRus	GWAS	2n	-	-
1960042	2045	Eynsham Challenger	EynshChall	GWAS	2n	1935	40
1960044	2046	Sergeant Peggy	SergPeggy	GWAS	2n	1922	40
1961047	2047	Robert Blatchford	RobBlatchf	GWAS	2n	1914	40
1961097	2048	Robin Pippin	RobinPip	GWAS	2n	1951	40
1962002	2049	Thoday's Quarrenden	ThodayQuarre	GWAS	2n	1949	40
1962033	2050	Lodgemore Nonpareil	LodgeNonpar	GWAS	2n	1808	40
1962081	2051	Nancy Jackson	NancyJacks	GWAS	2n	-	-
1964001	2052	Moss's Seedling	MossSeed	GWAS	2n	1955	40
1964065	2053	Nonsuch Park	NonsuchPark	GWAS	2n	1831	40
1965004	2054	Fred Webb	FredWebb	GWAS	2n	1935	40
1965012	2055	Lady Hollendale	LadyHollend	GWAS	2n	1918	40
1967082	2056	Warden	Warden	GWAS	2n	1967	40
1967083	2057	Wright	Wright	GWAS	2n	1935	6
1970001	2058	Aldwick Beauty	AldwBeaut	GWAS	2n	1969	70
1972082	2059	Florence Bennett	FloBennett	GWAS	2n	1971	70
1974074	2060	Alastair Cannon-White	AlCannWhite	GWAS	2n	1974	26
1974496	2061	Unnamed-1	Unnamed-1	GWAS	2n	-	-
1975009	2062	Joaneting	Joaneting	GWAS	2n	before 1600	40
1975301	2063	Arthur Turner	ArthurTurn	GWAS	2n	1912	40
1977068	2064	Redstart	Redstart	GWAS	2n	1950	70
1977161	2065	Saint Edmund's Pippin	StEdmundPip	GWAS	2n	1875	40
1978366	2066	Unnamed-2	Unnamed-2	GWAS	2n	-	-
1979124	2067	White Quarrenden	WhiteQuarr	GWAS	2n	1831	40
1979157	2068	Chivers Delight	ChivDelight	GWAS	2n	1936	40
1980069	2069	I.B. Reid	IBReid	GWAS	2n	1851	70
1981147	2070	Unnamed-3	Unnamed-3	GWAS	2n	-	-
1981148	2071	Old Rock Pippin	OldRockPip	GWAS	2n	-	-
1982282	2072	Strawberry Pippin	StrawbPip	GWAS	2n	-	-
1983076	2073	Proctor's Seedling	ProctorSeed	GWAS	2n	-	-
1983092	2074	Mother (Taylor)	MotherTaylor	GWAS	2n	-	-
1984002	2075	Rough Pippin (Cornwall)	RoughPip	GWAS	2n	-	-
1984104	2076	Unnamed-4	Unnamed-4	GWAS	2n	-	-
1992014	2077	Craggy's Seedling	CraggySeed	GWAS	2n	-	-
1992015	2078	Worcester Woodsil	WorcWoodsil	GWAS	2n	-	-
1994017	2079	Herefordshire Russet	HerefoRuss	GWAS	2n	1975	70
1994023	2080	Harling Hero	HarlinHero	GWAS	2n	1914	40
1998014	2081	Ambro	Ambro	GWAS	2n	1990	155
1999006	2082	Berna	Berna	GWAS	2n	1993	70
1999033	2083	Tukker	Tukker	GWAS	2n	-	-
1999038	2084	Blackmoor's Upright	BlackmUpri	GWAS	2n	-	-
1999080	2085	Hunt's Early	HuntsEarly	GWAS	2n	1884	40
1999087	2086	Sunrise	Sunrise	GWAS	2n	1897	40
1999088	2087	Tommy Knight	TomKnight	GWAS	2n	-	-
2000026	2089	Christmas Pearmain	ChristPearm	GWAS	2n	-	-
2000030	2090	Domino	Domino	GWAS	2n	1883	40
2000039	2091	Golden Spire	GoldSpire	GWAS	2n	1850	40
2000041	2092	Grantonian	Grantonian	GWAS	2n	-	-
2000051	2093	Irish Peach	IrishPeach	GWAS	2n	1820	40
2000052	2094	Kentish Quarrenden	KentQuarren	GWAS	2n	before 1931	40
2000054	2095	King Albert	KingAlbert	GWAS	2n	-	-
2000066	2096	Mary Green	MaryGreen	GWAS	2n	1948	40
2000073	2097	Norfolk Beauty	NorfBeaut	GWAS	2n	1901	40
2000078	2098	Pitmaston Russet Nonpareil	PitmRusNonp	GWAS	2n	1814	40
2000083	2099	Rivers' Early Peach	RiversEarPe	GWAS	2n	1893	40
2000084	2100	Ross Nonpareil	RossNonpar	GWAS	2n	-	-
2000086	2101	Saint Martin's	StMartin	GWAS	2n	1896	40
2000089	2102	September Beauty	SeptBeaut	GWAS	2n	1885	40
2000090	2103	Stirling Castle	StirlCastl	GWAS	2n	1831	40
2000093	2104	Surprise (Veitch)	Surprise	GWAS	2n	-	-
2000094	2105	Thorle Pippin	ThorlePip	GWAS	2n	-	-
2000100	2106	Winter Quarrenden	WintQuarren	GWAS	2n	1896	40
2001025	2107	Amber	Amber	GWAS	2n	before 1936	40
CRAW-0014	2108	Holaart Doux	HolaartDou	GWAS	2n	1756	24
CRAW-0029	2109	Speeckaert Appel	SpeeckaeAp	GWAS	2n	-	-
CRAW-0030	2110	Saint-Bernard	StBernard	GWAS	2n	-	-
CRAW-0038	2111	Reinette de la Dief	ReiDief	GWAS	2n	-	-
CRAW-0044	2112	Pigeonnet	Pigeonnet	GWAS	2n	-	-
CRAW-0051	2113	Pépin d'Or de Bovelingen	PepOrBovel	GWAS	2n	-	-
CRAW-0055	2114	Reinette de Grez-Doiceau	ReiGrezDoic	GWAS	2n	-	-
CRAW-0061	2115	Souvenir d'Etichove	SouvEtichove	GWAS	2n	-	-
CRAW-0105	2116	Godelieve Hegmans	GodlHegmans	GWAS	2n	-	-
CRAW-0110	2117	Antonowka Safran	AntonowSafr	GWAS	2n	-	-
CRAW-0114	2118	Céres	Ceres	GWAS	2n	-	-
CRAW-0128	2119	Keiing	Keiing	GWAS	2n	-	-
CRAW-0132	2120	Unnamed-9	Unnamed-9	GWAS	2n	-	-
CRAW-0153	2121	Court-Pendu Noir	CrtPendNoir	GWAS	2n	-	-
CRAW-0204	2125	Leboulle	Leboulle	GWAS	2n	-	-
CRAW-0226	2126	Laubain n°1	LaubainN1	GWAS	2n	-	-
CRAW-0227	2127	Laubain n°2	LaubainN2	GWAS	2n	-	-
CRAW-0228	2128	Semis Laubain	SemLaubain	GWAS	2n	-	-
CRAW-0244	2129	Leclercq n°3	LeclercqN3	GWAS	2n	-	-
CRAW-0249	2130	Reinette Parmentier	ReiParmen	GWAS	2n	-	-
CRAW-0286	2132	Spéche	Speche	GWAS	2n	-	-
CRAW-0306	2133	Pomme Obus Vivier	PomObusViv	GWAS	2n	-	-
CRAW-0310	2134	Bon-Pommier Nouveau	BonPomNouv	GWAS	2n	-	-
CRAW-0318	2135	Golden Kroon	GoldKroon	GWAS	2n	-	-
CRAW-0319	2136	Miel d'Acren	MielAcren	GWAS	2n	-	-
CRAW-0329	2137	Reinette Tardive du Château	ReiTarChat	GWAS	2n	-	-
CRAW-0330	2138	Unnamed-10	Unnamed-10	GWAS	2n	-	-
CRAW-0331	2139	Blanc Braibant	BlcBraibant	GWAS	2n	-	-
CRAW-0332	2140	Gris Cou	GrisCou	GWAS	2n	-	-
CRAW-0333	2141	Jean-Jacques	JeanJacq	GWAS	2n	-	-
CRAW-0345	2142	Jean Hardy	JeanHardy	GWAS	2n	-	-
CRAW-0419	2143	Semis Louette	SemLouette	GWAS	2n	-	-
CRAW-0432	2145	Winterperzikappel	WintPerzAp	GWAS	2n	-	-
CRAW-0434	2146	Grosse Reinette Transparente Lebeau	GrReiTraLeb	GWAS	2n	-	-
CRAW-0450	2147	Pomme de Douce	PomDouce	GWAS	2n	-	-
CRAW-0454	2148	Semis Bournonville	SemBournonv	GWAS	2n	-	-
CRAW-0459	2149	Pomme-Poire	PomPoire	GWAS	2n	-	-
CRAW-0462	2150	Reinette Verbraeck	ReiVerbraek	GWAS	2n	-	-
CRAW-0466	2151	Coupette	Coupette	GWAS	2n	-	-
CRAW-0470	2153	Pomme Côtelée Nisol	PomCotNisol	GWAS	2n	-	-
CRAW-0487	2154	Pomme de Côtes Simple	PomCotSimpl	GWAS	2n	-	-
CRAW-0490	2155	Pomme de Marchau	PomMarchau	GWAS	2n	-	-
CRAW-0504	2156	Court-Pendu Henry	CrtPendHenry	GWAS	2n	-	-
CRAW-0505	2157	Tequenne	Tequenne	GWAS	2n	-	-
CRAW-0511	2158	Rambour Toussaint	RambTousst	GWAS	2n	-	-
CRAW-0513	2159	Pomme Fraise	PomFraise	GWAS	2n	-	-
CRAW-0524	2160	Pomme Rouge Schyns	PomRouSchyn	GWAS	2n	-	-
CRAW-0525	2161	Pomme Douce Schyns	PomDouSchyn	GWAS	2n	-	-
CRAW-0526	2162	Pomme Douce Bruwier	PomDouBruw	GWAS	2n	-	-
CRAW-0528	2163	Delincée	Delincee	GWAS	2n	-	-
CRAW-0529	2164	Pommier Tombé Desaive	PomTombDes	GWAS	2n	-	-
CRAW-0543	2165	Reinette Michiels	0	GWAS	2n	-	-
CRAW-0548	2166	Unnamed-11	Unnamed-11	GWAS	2n	-	-
CRAW-0563	2167	Pomme Olivet	0	GWAS	2n	-	-
CRAW-0593	2169	Bouillenne	Bouillenne	GWAS	2n	-	-
CRAW-0595	2170	Belle Fontaine	BelFontaine	GWAS	2n	1860	24
CRAW-0620	2171	Pater Van der Elze	PaterElze	GWAS	2n	1934	53
CRAW-0631	2172	Reinette Struel	0	GWAS	2n	-	-
CRAW-0632	2173	Reinette de Crugie	0	GWAS	2n	-	-
CRAW-0633	2174	Reinette de Cuzy	0	GWAS	2n	-	-
CRAW-0636	2175	Hâtive de Belquerau	HatBelquer	GWAS	2n	-	-
CRAW-0638	2176	Pomme Gare Gembloux	PomGarGemblx	GWAS	2n	-	-
CRAW-0639	2177	Malus Stationis 1	0	GWAS	2n	-	-
CRAW-0640	2178	Malus Stationis 2	0	GWAS	2n	-	-
CRAW-0641	2179	Reinette Verte Gillet	0	GWAS	2n	-	-
CRAW-0651	2181	Saint-Omer	0	GWAS	2n	-	-
CRAW-0658	2182	Tuinzoet	0	GWAS	2n	-	-
CRAW-0659	2183	Zoete Rebbeling	0	GWAS	2n	-	-
CRAW-0666	2185	Rosappel	Rosappel	GWAS	2n	-	-
CRAW-0667	2186	Pomme Rose	PomRose	GWAS	2n	-	-
CRAW-0670	2187	Koningszoet	0	GWAS	2n	-	-
CRAW-0672	2188	Roggeappel	Roggeappel	GWAS	2n	-	-
CRAW-0673	2189	Zoete Bloemee	0	GWAS	2n	-	-
CRAW-0675	2190	Leo Appel	LeoAppel	GWAS	2n	-	-
CRAW-0676	2191	Jasapel	Jasapel	GWAS	2n	-	-
CRAW-0682	2193	Dijkmanszoet	Dijkmanszoet	GWAS	2n	-	-
CRAW-0684	2194	Kaneelzoet	Kaneelzoet	GWAS	2n	-	-
CRAW-0686	2195	Peterselie Appel	0	GWAS	2n	-	-
CRAW-0718	2196	Pomme Ronvaux José	PomRonvJose	GWAS	2n	-	-
CRAW-0722	2197	Pomme de Saint-Jean	0	GWAS	2n	-	-
CRAW-0736	2198	Délices de Beignée	0	GWAS	2n	-	-
CRAW-0737	2199	Reinette du Ham	ReiHam	GWAS	2n	-	-
CRAW-0755	2200	Rosalie	0	GWAS	2n	-	-
CRAW-0761	2202	Belle et Bonne	BelleBonne	GWAS	2n	mid 1800s	40
CRAW-0771	2203	Bleue	0	GWAS	2n	-	-
CRAW-0773	2204	Maurtinée	0	GWAS	2n	-	-
CRAW-0775	2205	Gueule de Mouton?	GueulMout?	GWAS	2n	-	-
CRAW-0777	2206	Pomme de Paradis	PomParadis	GWAS	2n	-	-
CRAW-0784	2208	Douce	Douce	GWAS	2n	-	-
CRAW-0797	2209	Blanche Bourdouxhe	0	GWAS	2n	-	-
CRAW-0800	2210	Jonlet	Jonlet	GWAS	2n	-	-
CRAW-0801	2211	Large Mouche Douce	LrgMouchDou	GWAS	2n	-	-
CRAW-0806	2213	Unnamed-12	Unnamed-12	GWAS	2n	-	-
CRAW-0823	2214	Pomme Douce Colson 1	0	GWAS	2n	-	-
CRAW-0825	2216	Baziles	0	GWAS	2n	-	-
CRAW-0826	2217	Picard	Picard	GWAS	2n	-	-
CRAW-0839	2218	Saint-Victor	StVictor	GWAS	2n	-	-
CRAW-0585	2219	Reinette Etoilee Double	ReiEtoiDoub	GWAS	3n	-	-
CRAW-0844	2220	Reinette Blanche	ReiBlanche	GWAS	2n	-	-
CRAW-0847	2221	Pomme de l'Etang	PomEtang	GWAS	2n	-	-
CRAW-0856	2223	Jaune de Suzeril	JaunSuzeril	GWAS	2n	-	-
CRAW-0863	2224	Copette	Copette	GWAS	2n	-	-
CRAW-0864	2225	Pomme Douce Dubois	PomDouDuboi	GWAS	2n	-	-
CRAW-0921	2229	Gueule de Mouton Blanche	0	GWAS	2n	-	-
CRAW-0931	2231	Reinette du Portugal	0	GWAS	3n	-	-
CRAW-1052	2235	Ickse	Ickse	GWAS	2n	-	-
CRAW-1060	2236	Pomme Vandenhaute	PomVandhaut	GWAS	2n	-	-
CRAW-1157	2240	Reinette César	ReiCesar	GWAS	2n	-	-
CRAW-1162	2242	Citronæble	Citronaeble	GWAS	2n	-	-
CRAW-1167	2243	Othée Rouge	OtheeRouge	GWAS	2n	-	-
CRAW-1252	2245	Reinette Rochez	ReiRochez	GWAS	2n	-	-
CRAW-1271	2249	Blanche de Famenne	BlanFamen	GWAS	2n	-	-
CRAW-1426	2255	Pomme Myrtille	PomMyrtille	GWAS	2n	-	-
CRAW-1847	2256	Tête de Cheval	TeteCheval	GWAS	2n	-	-
CRAW-1848	2257	Hausäpfel	Hausapfel	GWAS	2n	-	-
CZ_BA_0453	2258	Vinné Hřebíčkové	VinHrebicko	GWAS	2n	1987	139
CZ_BA_0467	2260	Vysoká nad Jizerou	VysokaJizer	GWAS	2n	-	-
CZ_BB_0412	2261	Mastná	Mastna	GWAS	2n	-	-
CZ_BB_0424	2263	Prostřední	Prostredni	GWAS	2n	-	-
CZ_BB_0428	2264	Přední	Predni	GWAS	2n	-	-
CZ_BB_0434	2265	Panenské Veliké	PanenVelik	GWAS	2n	1993	147
CZ_BB_0436	2266	Otcovo	Otcovo	GWAS	2n	-	-
CZ_BB_0438	2267	Zadní	Zadni	GWAS	2n	-	-
CZ_BB_0442	2268	Nathusius’ Taubenapfel	NathusTaubAp	GWAS	2n	1824	98
CZ_BB_0458	2269	Šarlatová Parména	SarlatParm	GWAS	2n	1993	146
CZ_BB_0460	2270	Kouřimský kropenáč	Kourimsky kropenac	GWAS	2n	-	-
CZ_BB_0462	2271	Šovari Daru	sovari Daru	GWAS	2n	-	-
CZ_BC_0458	2272	Sonderskow	Sonderskow	GWAS	2n	-	-
CZ_BE_0419	2273	Okrouhlá	Okrouhla	GWAS	2n	-	-
CZ_BE_0423	2274	Vernéřovické tmavé	Vernerotmav	GWAS	2n	-	-
CZ_BE_0425	2275	Lipnice Malá	LipniceMala	GWAS	2n	-	-
CZ_BH_0427	2276	Štětínské červené	StetinCerv	GWAS	2n	-	-
CZ_BH_0430	2277	Červené podzimní	CervPodzim	GWAS	2n	-	-
CZ_BH_0458	2278	Jadernička moravská červená	Jadernicka moravska cervena	GWAS	2n	-	-
CZ_BH_0467	2279	Horal	Horal	GWAS	2n	-	-
CZ_BH_0472	2280	Kmenotvorná	Kmenotvorna	GWAS	2n	-	-
CZ_BJ_0439	2281	Zlepšené Panenské	ZlepsPanen	GWAS	2n	-	-
CZ_BoN_0421	2283	Moravcovo	Moravcovo	GWAS	2n	1989	142
CZ_BoN_0429	2284	Trat. Laze	TratLaze	GWAS	2n	1987	144
CZ_BoN_0445	2285	Stružnické	Struznicke	GWAS	2n	1960	145
CZ_GC_0420	2286	Bezjaderné	Bezjaderne	GWAS	2n	-	-
CZ_GC_0430	2287	Červencové	Cervencove	GWAS	2n	1928	113
CZ_GC_0462	2288	Ijunskoe Ranee	IjunskoeRan	GWAS	2n	-	-
CZ_GC_0474	2289	Lemoenovo	Lemoenovo	GWAS	2n	-	-
CZ_GC_0480	2290	Malvazinka	Malvazinka	GWAS	2n	1831	126
CZ_GD_0463	2291	Božena Němcová	BozeNemcova	GWAS	2n	1956	112
CZ_GE_0048	2292	Ruhm von Kirchwerder	RuhmKirchw	GWAS	2n	before 1900	49
CZ_GE_0412	2293	Libovické Muškátové	LibovMuskat	GWAS	2n	1955	123
CZ_GE_0498	2294	Clawtenbrunské	Clawtenbrunske	GWAS	2n	-	-
CZ_GF_0459	2295	Hetlina	Hetlina	GWAS	2n	-	-
CZ_GF_0473	2296	Jan Říha	JanRiha	GWAS	2n	1956	117
CZ_GF_0481	2297	Jadernička Moravská	Jadernicka moravska	GWAS	2n	-	-
CZ_GF_0495	2298	Košíkové	Kosikove	GWAS	2n	1955	122
CZ_GF_0499	2299	Kalvil Bílý Podzimní	KalvBilPodz	GWAS	2n	1958	121
CZ_GG_0048	2300	Limburské	Limburske	GWAS	2n	1960	124
CZ_GG_0458	2301	Markova Reneta	MarkovaRen	GWAS	2n	1987	125
CZ_GG_4102	2302	Red Baron	RedBaron	GWAS	2n	-	-
CZ_GH_0463	2303	Žďárské úrodné	ZdarskUrodn	GWAS	2n	1955	135
CZ_GH_0489	2304	Bohušovické	Bohusovicke	GWAS	2n	1960	111
CZ_GI_0428	2305	Feyův Rekord	FeyuvRekord	GWAS	2n	1935	158
CZ_GI_0494	2306	Jantarnoe	Jantarnoe	GWAS	2n	-	-
CZ_GJ_0046	2307	Königsteinské	Konigsteinske	GWAS	2n	-	-
CZ_GK_0412	2308	Proche	Proche	GWAS	2n	1956	129
CZ_GK_0474	2309	Sedmihradské modré	Sedmihradske modre	GWAS	2n	-	-
CZ_GL_0042	2310	Táborita	Taborita	GWAS	2n	1956	133
CZ_GL_0464	2311	Bláhovo Libovické	BlahovLibov	GWAS	2n	1940	109
CZ_GL_0482	2312	Bláhovo Pozděkvěté	Blahovo pozdekvete	GWAS	2n	-	-
CZ_GM_0440	2313	Červené Tvrdé	CervTvrde	GWAS	2n	1766	114
CZ_GN_0431	2314	Hladíkovo Přeúrodné	HladikPreur	GWAS	2n	1928	115
CZ_GN_0433	2315	Hrubý	Hruby	GWAS	2n	1960	116
CZ_GN_0453	2316	Chodské	Chodske	GWAS	2n	1700s	87
CZ_GN_0487	2317	Junnaja Sonata	JunnajSonat	GWAS	2n	1973	119
CZ_GN_0489	2318	Jonas Hanes	JonasHanes	GWAS	2n	1960	118
CZ_GO_0436	2319	Kachovskoe	Kachovskoe	GWAS	2n	1973	120
CZ_GO_0496	2320	Mendel	Mendel	GWAS	2n	1956	127
CZ_GP_0473	2321	Petr Broich	PetrBroich	GWAS	2n	mid 1800s	153
CZ_GQ_0468	2322	Sudeten Reinette	SudetenRei	GWAS	2n	1954	131
CZ_GR_0455	2324	Štěpánovo z Barchovic	StepaBarcho	GWAS	2n	1955	132
CZ_GR_0458	2325	Titan	Titan	GWAS	2n	1955	134
CZ_GU_0411	2326	Kostelecké	Kostelecke	GWAS	2n	-	-
CZ_LB_0047	2327	Běličné	Belicne	GWAS	2n	-	-
CZ_LB_0049	2328	Podstodůlče	Podstodulce	GWAS	2n	1988	137
CZ_LB_0421	2329	Zlátně	Zlatne	GWAS	2n	1986	143
CZ_LC_0413	2330	Hořkosladké	Horkosladke	GWAS	2n	-	-
CZ_LC_0419	2331	Olešnice	Olesnice	GWAS	2n	1988	141
CZ_LC_0427	2333	Loužné	Louzne	GWAS	2n	-	-
CZ_LD_0414	2334	Vinné	Vinne	GWAS	3n	-	-
CZ_LG_0428	2340	Český Granát	CeskyGranat	GWAS	2n	-	-
CZ_LH_0419	2341	Raskubský Zákusek	RaskubZakus	GWAS	2n	1987	140
CZ_LJ_0047	2342	Zapovězené	Zapovezene	GWAS	2n	-	-
CZ_LM_0045	2343	Ovčí Hubička	OvciHubicka	GWAS	2n	-	-
CZ_LN_0043	2344	Vršovské růžové zimní	Vrsovske ruzove zimni	GWAS	2n	-	-
X4146	2348	Anna	Anna	INRA collection	2n	1954	20
X4145	2355	Shiemer	Shiemer	INRA collection	2n	-	-
X5003	2374	Chuero Ru	0	INRA collection	2n	-	-
X0559	2382	Douce de Sfax	DouceSfax	INRA collection	2n	-	-
X2888	2386	Coop17	Coop17	INRA collection	2n	-	-
X8953	2392	PRI14-126	PRI14-126	INRA collection	2n	1950	-
X4442	2396	TN 10-8	TN10-8	GWAS	2n	-	-
X6683	2401	K1 R20A44	X6683	INRA collection	2n	1990	-
X4638	2406	TN R11A62	X4638	INRA collection	2n	1983	-
X4355	2410	P7 R4A4	X4355	INRA collection	2n	1980	-
X3305	2413	H 31-31	X3305	INRA collection	2n	1992	-
X3189	2415	HYB.N°29	X3189	INRA collection	2n	-	-
X6681	2419	K1 R11A26	X6681	INRA collection	2n	-	-
X6398	2422	TN R42A60	X6398	INRA collection	2n	-	-
2002056	2443	Mason's Pippin	MasonPip	NFC collection	2n	-	-
1981117	2625	Orin	Orin	NFC collection	2n	before 1942	70
1976107	2651	Siugisdesert	SiugDesert	NFC collection	2n	1975	70
1976105	2652	Piltsamasskoe Zimnee	PiltsaZimnee	NFC collection	2n	-	-
1976104	2653	Noris	Noris	NFC collection	2n	1976	70
1974323	2670	Rosanne	Rosanne	NFC collection	2n	1974	70
1974322	2671	Stowell Cox	StowellCox	NFC collection	2n	1974	70
1967068	2720	Edgar (Canada)	Edgar(Can)	NFC collection	2n	1929	40
1967066	2722	Diana	Diana	NFC collection	2n	1967	40
1966044	2732	Balder	Balder	NFC collection	2n	1950	40
1961087	2762	Tropical Beauty	TropicBeaut	NFC collection	2n	-	-
1958100	2779	Cretesc de Breaza	CretescBrea	NFC collection	2n	-	-
1958043	2784	Giambun	Giambun	NFC collection	2n	-	-
1958037	2785	Gabiola	Gabiola	NFC collection	2n	1958	40
1957205	2794	Stonehenge	Stonehenge	NFC collection	2n	-	-
1957202	2796	Milfor	Milfor	NFC collection	2n	-	-
1957193	2802	Emilia	Emilia	NFC collection	2n	1927	40
1957079	2809	Titovka	Titovka	NFC collection	2n	-	-
1957078	2810	Kitchovka	Kitchovka	NFC collection	2n	-	-
1957073	2813	Aivaniya	Aivaniya	NFC collection	2n	-	-
1956035	2817	Caroline Hopkins	CaroHopkins	NFC collection	2n	-	-
1956006	2820	Toyo	Toyo	NFC collection	2n	1935	40
1955015	2823	President Boudewijn	PresBoudew	NFC collection	2n	1935	40
1955011	2827	Primus	Primus	NFC collection	2n	1935	40
1955004	2830	Prinses Marijke	PrinMarijke	NFC collection	2n	1935	40
1955003	2831	Prinses Beatrix	PrinBeatrix	NFC collection	2n	1935	40
1954069	2836	Unnamed-5	Unnamed-5	NFC collection	2n	-	-
1953010	2847	Golden Melon	GoldMelon	NFC collection	2n	1931	40
1953006	2848	Shinko	Shinko	NFC collection	2n	1931	40
1953005	2849	Shin Indo	ShinIndo	NFC collection	2n	1930	40
1953004	2850	Kyokko	Kyokko	NFC collection	2n	1931	40
1952178	2855	Gold Reinette	GoldReinet	NFC collection	2n	mid 1600s	40
1952130	2856	Jersey Black	JerseyBlack	NFC collection	2n	-	-
1952120	2862	Golden Russet of Western New York	GoldRuWestNY	NFC collection	2n	mid 1700s	40
1952113	2865	Jefferis	Jefferis	NFC collection	2n	1830	40
1952031	2872	Pero Dourado	PeroDourad	NFC collection	2n	-	-
1951061	2902	Fireside	Fireside	NFC collection	2n	1917	40
1951021	2908	Henry Clay	HenryClay	NFC collection	2n	end 1800s	9
1950037	2936	Primate	Primate	NFC collection	2n	-	-
1948724	2971	Petit Pippin	PetitPip	NFC collection	2n	1948	40
1948688	2974	Mere de Baia	MereBaia	NFC collection	2n	1948	26
1948671	2975	Karolka	Karolka	NFC collection	2n	1948	40
1948642	2980	Meri de Saminta	MeriSaminta	NFC collection	2n	-	-
1948403	2990	Szaszpap alma	SzaszpAlma	NFC collection	2n	-	-
1948401	2992	Szechenyi Renet	SzechenRen	NFC collection	2n	1876	40
1948381	2997	Keresi Muskotaly	KereMuskot	NFC collection	2n	-	-
1948354	3010	Banffy Pal	BanffyPal	NFC collection	2n	-	-
1948344	3013	Angyal Dezso	AngyalDezso	NFC collection	2n	1900s	40
1948038	3026	Unnamed-6	Unnamed-6	NFC collection	2n	-	-
1947324	3042	Josephine Kreuter	JosKreuter	NFC collection	2n	-	-
1947062	3062	Frau Margarete von Stosch	FrMargaStos	NFC collection	2n	1895	40
1930027	3148	Baxter	Baxter	NFC collection	2n	about 1800	40
1927004	3160	Bodil Neergaard	BodilNeerga	NFC collection	2n	1850	40
1925019	3170	Thurso	Thurso	NFC collection	2n	1898	40
1925016	3172	Joyce	Joyce	NFC collection	2n	1898	40
1925015	3173	Ascot	Ascot	NFC collection	2n	1898	40
1921089	3190	Grimes Golden	GrimGolden	NFC collection	2n	1804	40
Lb399_021	3842	Samerling	Samerling	Laimburg collection	2n	-	-
FRA1760	4325	Glane	Glane	INRA collection	2n	1815	13
X3775	4704	Général	General	INRA collection	2n	-	-
X3803	4713	Noé Binay	NoeBinay	INRA collection	2n	-	-
X5113	4782	Herbage Sec	HerbageSec	INRA collection	2n	-	-
X5185	4792	Amère Nouvelle	AmerNouvel	INRA collection	2n	-	-
X8609	4859	Reinette Marbrée de Luzoir	ReiMarbLuz	GWAS	2n	-	-
CZ_LO_0041	4958	Parilovo	Parilovo	GWAS	2n	1992	149
BAL123	4959	Björka	Bjorka	GWAS	2n	-	-
X8488	4966	Ruban	Ruban	INRA collection	2n	-	-
X4732	5233	Generos	Generos	INRA collection	2n	-	-
Lb399_007	5235	Lananer Suessling	LananSuessl	Laimburg collection	2n	-	-
Lb399_045	5237	Steinpepping	Steinpepp	Laimburg collection	2n	-	-
Lb399_046	5238	Suessapfel	Suessapfel	Laimburg collection	2n	-	-
Lb399_054	5239	Luikenapfel	Luikenapfel	Laimburg collection	2n	-	-
Lb399_061	5240	Falchs Gulderling	FalchGulder	Laimburg collection	2n	1916	76
Lb399_074	5241	Ruby East	RubyEast	Laimburg collection	2n	-	-
Lb399_086	5242	Pink Pearl	PinkPearl	Laimburg collection	2n	-	-
Lb399_099	5244	Welschrasoner	Welschrason	Laimburg collection	2n	-	-
ARO_003	5245	Golden Dorsett	GoldDorsett	suppl (ARO collection)	2n	1953	25
ARO_006	5246	Hashabi (MH. 10-1)	Hashabi	suppl (ARO collection)	2n	-	-
X6126	5248	Ilzer Rosenapfel	IlzerRoseAp	INRA collection	2n	1840	159
X1350	5249	Sturmer's Pippin	SturmerPip	INRA collection	2n	1827	102
FuPi_018	-	-	-	mapping population	-	-	-
FuPi_019	-	-	-	mapping population	-	-	-
FuPi_022	-	-	-	mapping population	-	-	-
FuPi_023	-	-	-	mapping population	-	-	-
FuPi_025	-	-	-	mapping population	-	-	-
FuPi_026	-	-	-	mapping population	-	-	-
FuPi_028	-	-	-	mapping population	-	-	-
FuPi_029	-	-	-	mapping population	-	-	-
FuPi_031	-	-	-	mapping population	-	-	-
FuPi_032	-	-	-	mapping population	-	-	-
FuPi_033	-	-	-	mapping population	-	-	-
FuPi_034	-	-	-	mapping population	-	-	-
FuPi_036	-	-	-	mapping population	-	-	-
FuPi_037	-	-	-	mapping population	-	-	-
FuPi_039	-	-	-	mapping population	-	-	-
FuPi_042	-	-	-	mapping population	-	-	-
FuPi_043	-	-	-	mapping population	-	-	-
FuPi_045	-	-	-	mapping population	-	-	-
FuPi_048	-	-	-	mapping population	-	-	-
FuPi_049	-	-	-	mapping population	-	-	-
FuPi_050	-	-	-	mapping population	-	-	-
FuPi_052	-	-	-	mapping population	-	-	-
FuPi_053	-	-	-	mapping population	-	-	-
FuPi_054	-	-	-	mapping population	-	-	-
FuPi_055	-	-	-	mapping population	-	-	-
FuPi_056	-	-	-	mapping population	-	-	-
FuPi_057	-	-	-	mapping population	-	-	-
FuPi_059	-	-	-	mapping population	-	-	-
FuPi_060	-	-	-	mapping population	-	-	-
FuPi_061	-	-	-	mapping population	-	-	-
FuPi_062	-	-	-	mapping population	-	-	-
FuPi_063	-	-	-	mapping population	-	-	-
FuPi_085	-	-	-	mapping population	-	-	-
FuPi_088	-	-	-	mapping population	-	-	-
FuPi_092	-	-	-	mapping population	-	-	-
FuPi_093	-	-	-	mapping population	-	-	-
FuPi_094	-	-	-	mapping population	-	-	-
FuPi_095	-	-	-	mapping population	-	-	-
FuPi_097	-	-	-	mapping population	-	-	-
FuPi_099	-	-	-	mapping population	-	-	-
FuPi_100	-	-	-	mapping population	-	-	-
FuPi_103	-	-	-	mapping population	-	-	-
FuPi_104	-	-	-	mapping population	-	-	-
FuPi_106	-	-	-	mapping population	-	-	-
FuPi_107	-	-	-	mapping population	-	-	-
FuPi_108	-	-	-	mapping population	-	-	-
GDR002	-	-	-	mapping population	-	-	-
GDR003	-	-	-	mapping population	-	-	-
GDR004	-	-	-	mapping population	-	-	-
GDR005	-	-	-	mapping population	-	-	-
GDR007	-	-	-	mapping population	-	-	-
GDR008	-	-	-	mapping population	-	-	-
GDR009	-	-	-	mapping population	-	-	-
GDR011	-	-	-	mapping population	-	-	-
GDR014	-	-	-	mapping population	-	-	-
GDR015	-	-	-	mapping population	-	-	-
GDR016	-	-	-	mapping population	-	-	-
GDR018	-	-	-	mapping population	-	-	-
GDR019	-	-	-	mapping population	-	-	-
GDR020	-	-	-	mapping population	-	-	-
GDR021	-	-	-	mapping population	-	-	-
GDR022	-	-	-	mapping population	-	-	-
GDR023	-	-	-	mapping population	-	-	-
GDR024	-	-	-	mapping population	-	-	-
GDR025	-	-	-	mapping population	-	-	-
GDR027	-	-	-	mapping population	-	-	-
GDR028	-	-	-	mapping population	-	-	-
GDR029	-	-	-	mapping population	-	-	-
GDR032	-	-	-	mapping population	-	-	-
GDR036	-	-	-	mapping population	-	-	-
GDR038	-	-	-	mapping population	-	-	-
GDR040	-	-	-	mapping population	-	-	-
GDR050	-	-	-	mapping population	-	-	-
GDR051	-	-	-	mapping population	-	-	-
GDR056	-	-	-	mapping population	-	-	-
GDR077	-	-	-	mapping population	-	-	-
GDR078	-	-	-	mapping population	-	-	-
GDR080	-	-	-	mapping population	-	-	-
GDR081	-	-	-	mapping population	-	-	-
GDR087	-	-	-	mapping population	-	-	-
GDR088	-	-	-	mapping population	-	-	-
GDR093	-	-	-	mapping population	-	-	-
GDR095	-	-	-	mapping population	-	-	-
GDR097	-	-	-	mapping population	-	-	-
GDR098	-	-	-	mapping population	-	-	-
GDR103	-	-	-	mapping population	-	-	-
GDR119	-	-	-	mapping population	-	-	-
GDR123	-	-	-	mapping population	-	-	-
GDR127	-	-	-	mapping population	-	-	-
GDR132	-	-	-	mapping population	-	-	-
GDR142	-	-	-	mapping population	-	-	-
GDR152	-	-	-	mapping population	-	-	-
