# Supplementary material for: Using whole-genome SNP data to reconstruct a large multi-generation pedigree in apple germplasm
Source: BMC Plant Biol. 2020 Jan 2;20:2. doi: 10.1186/s12870-019-2171-6 (PMC6941274; doi:10.1186/s12870-019-2171-6)
Supplement: Supplementary file 2 — Additional file 2: Table S2. List of the 253,095 robust SNPs used in the study, with their chromosome location, and position on chromosome, in bp. SNPs located on chromosome 18 are those located on contigs or scaffold that could not be attributed to a chromosome. SNPs located on chromosome 19 are those for which no clear position could be found (either no BLAST results for the probe, or several equivalent results). Inclusion of a SNP in the 25 K subset is indicated by a “yes” in column “in.25 K.subset”. [file 12870_2019_2171_MOESM2_ESM.xlsx]

## Sheet: Supp_Table_1bis_SNP_markers
SNP code	chromosome	position	in.25K.subset
FB_AFFY_2678269	1	5115
FB_AFFY_2678260	1	6111
FB_AFFY_2678252	1	6302
FB_AFFY_2678219	1	9033
FB_AFFY_2678216	1	9152
FB_AFFY_2678170	1	11037
FB_AFFY_2678168	1	11081
FB_AFFY_2678162	1	11430	yes
FB_AFFY_7126780	1	16201
FB_AFFY_7126715	1	18701
FB_AFFY_7126677	1	19660
FB_AFFY_7126665	1	20229
FB_AFFY_7126635	1	21470
FB_AFFY_7126622	1	21974
FB_AFFY_7126618	1	22197
FB_AFFY_7126512	1	25536
FB_AFFY_7126466	1	27481
FB_AFFY_8645733	1	41654
FB_AFFY_4304571	1	44514
FB_AFFY_4304600	1	45190
FB_AFFY_4304609	1	45570
FB_AFFY_4857353	1	93149
FB_AFFY_4857256	1	95605
FB_AFFY_4857251	1	95677
FB_AFFY_4857242	1	96072
FB_AFFY_4857197	1	97752
FB_AFFY_4857118	1	100659	yes
FB_AFFY_6765538	1	160914
FB_AFFY_6765532	1	161049
FB_AFFY_6013352	1	194099
FB_AFFY_6013332	1	194788	yes
FB_AFFY_6013298	1	196706
FB_AFFY_6013288	1	198893
FB_AFFY_6013255	1	199731
FB_AFFY_6013242	1	200189	yes
FB_AFFY_6013133	1	203534
FB_AFFY_6013077	1	207916
FB_AFFY_8923686	1	220620	yes
FB_AFFY_8923690	1	220728
FB_AFFY_8923717	1	221565
FB_AFFY_8923754	1	222981
FB_AFFY_8923774	1	223309
FB_AFFY_8923782	1	223390
FB_AFFY_8923892	1	225890
FB_AFFY_8923929	1	226602
FB_AFFY_8923930	1	226652
FB_AFFY_8923940	1	226897
FB_AFFY_7970695	1	246340
FB_AFFY_7970741	1	248018
FB_AFFY_7970780	1	249759
FB_AFFY_1632123	1	258371
FB_AFFY_1632173	1	259531
FB_AFFY_1632224	1	260808
FB_AFFY_1632229	1	260878	yes
FB_AFFY_1632253	1	261412	yes
FB_AFFY_1632257	1	261552
FB_AFFY_2210033	1	263879
FB_AFFY_2210005	1	265296
FB_AFFY_2209954	1	267712
FB_AFFY_4916408	1	284794
FB_AFFY_4916392	1	285191
FB_AFFY_4916375	1	285690
FB_AFFY_4916355	1	286208
FB_AFFY_4916353	1	286224
FB_AFFY_4916327	1	286642
FB_AFFY_4916302	1	287573
SNP_FB_0197414	1	290348
FB_AFFY_4916163	1	290575
SNP_FB_0197411	1	290679
FB_AFFY_4916144	1	291779
SNP_FB_0197405	1	292000
FB_AFFY_4916124	1	293236
FB_AFFY_7785100	1	312145
FB_AFFY_7785198	1	316276
FB_AFFY_7785203	1	316484
FB_AFFY_7785246	1	318539
FB_AFFY_7785248	1	318632
FB_AFFY_7785279	1	319926
FB_AFFY_7785367	1	324942
FB_AFFY_7747264	1	335845
FB_AFFY_7747262	1	335890
FB_AFFY_7091805	1	349411
FB_AFFY_7091851	1	351440
FB_AFFY_7091855	1	351701	yes
FB_AFFY_7091863	1	352022	yes
FB_AFFY_7091865	1	352078
FB_AFFY_7091875	1	352453
FB_AFFY_7091879	1	352661
FB_AFFY_0584122	1	364046
FB_AFFY_0584111	1	364982
FB_AFFY_0584109	1	365096	yes
FB_AFFY_0584102	1	365394	yes
FB_AFFY_0584092	1	365721
FB_AFFY_0584090	1	365765
FB_AFFY_0584082	1	366920
FB_AFFY_9040901	1	384250
FB_AFFY_9040898	1	384377	yes
FB_AFFY_9040877	1	386000
FB_AFFY_9040876	1	386124
FB_AFFY_9040857	1	387681
FB_AFFY_9040818	1	390373
FB_AFFY_9040786	1	392967
FB_AFFY_9040785	1	393004
FB_AFFY_1417781	1	397306	yes
FB_AFFY_5073198	1	400280
FB_AFFY_5073193	1	405290
FB_AFFY_2206619	1	411572
FB_AFFY_2206616	1	411949
FB_AFFY_2206612	1	412135	yes
FB_AFFY_2206602	1	413395
FB_AFFY_2206538	1	417196
FB_AFFY_7471068	1	419542
FB_AFFY_7471072	1	420226
FB_AFFY_7471078	1	421295
FB_AFFY_7471088	1	421613
FB_AFFY_7471093	1	422236
FB_AFFY_7471097	1	423452
FB_AFFY_6687661	1	439668
FB_AFFY_6687628	1	440747
FB_AFFY_6687626	1	440867
FB_AFFY_6687625	1	440916
FB_AFFY_6687606	1	441623
FB_AFFY_8505290	1	445341
FB_AFFY_7439405	1	455596
FB_AFFY_7439433	1	457274
FB_AFFY_7439434	1	457324
FB_AFFY_7439440	1	457607
FB_AFFY_7439477	1	459185
FB_AFFY_2746692	1	755334
FB_AFFY_2746673	1	755897
FB_AFFY_2746660	1	756283
FB_AFFY_2746650	1	756673
FB_AFFY_2746628	1	758907
FB_AFFY_2746571	1	760827	yes
FB_AFFY_2746491	1	763144
FB_AFFY_2746471	1	764394
FB_AFFY_0638853	1	785416	yes
FB_AFFY_0638805	1	787272
FB_AFFY_0638745	1	797778
FB_AFFY_0638744	1	797911
FB_AFFY_4140478	1	801903
FB_AFFY_4140434	1	803485
FB_AFFY_8463446	1	826110	yes
FB_AFFY_8463445	1	826214
FB_AFFY_8463434	1	826415
FB_AFFY_8463430	1	826512
FB_AFFY_5170738	1	830911
FB_AFFY_5170739	1	830959
FB_AFFY_5170748	1	831061
FB_AFFY_5170749	1	831092
FB_AFFY_4731276	1	846441
FB_AFFY_4731327	1	847723
RosBREEDSNP_SNP_CT_5940163_Lg1_00152_MAF50_1642197_exon1	1	849179
FB_AFFY_4731374	1	852071
FB_AFFY_4730747	1	862565
FB_AFFY_4730748	1	862844
FB_AFFY_0594044	1	949661
FB_AFFY_0594043	1	949705	yes
FB_AFFY_0594031	1	950281
FB_AFFY_0594026	1	950631
FB_AFFY_0594022	1	951565
FB_AFFY_0594006	1	952834
FB_AFFY_0594004	1	953026
FB_AFFY_6519068	1	963821
FB_AFFY_6519069	1	963867
FB_AFFY_8082355	1	971002
FB_AFFY_8082364	1	971534
FB_AFFY_8082400	1	973311
FB_AFFY_8082405	1	973765
FB_AFFY_8082406	1	973969
FB_AFFY_8082407	1	974017
FB_AFFY_1236555	1	991880
FB_AFFY_1236554	1	991919
FB_AFFY_1236545	1	992247
FB_AFFY_9386062	1	1003030
FB_AFFY_9386038	1	1003618
FB_AFFY_9386028	1	1003883
FB_AFFY_9386007	1	1004251
FB_AFFY_9385965	1	1007560
FB_AFFY_9385943	1	1008415
FB_AFFY_9385936	1	1008814
FB_AFFY_9385884	1	1011601
FB_AFFY_9385880	1	1011715	yes
FB_AFFY_9385879	1	1011779
FB_AFFY_2452203	1	1014104
FB_AFFY_2452181	1	1014531
FB_AFFY_0742532	1	1017989
FB_AFFY_0742542	1	1018385
FB_AFFY_0609055	1	1039309
FB_AFFY_1505227	1	1049463
FB_AFFY_1505228	1	1049650	yes
FB_AFFY_1505231	1	1049765
FB_AFFY_6388158	1	1060198
FB_AFFY_6388044	1	1063128	yes
FB_AFFY_6388043	1	1063162
FB_AFFY_6388030	1	1063575
FB_AFFY_6388017	1	1063920
FB_AFFY_3556573	1	1074290
FB_AFFY_3556572	1	1074322
FB_AFFY_3556547	1	1075342
FB_AFFY_3556518	1	1075879
FB_AFFY_3556504	1	1076275
FB_AFFY_3556477	1	1077357
FB_AFFY_3556446	1	1078166
SNP_FB_1079972	1	1080409
FB_AFFY_0103452	1	1083418
FB_AFFY_0103453	1	1083449	yes
FB_AFFY_0103479	1	1084671
FB_AFFY_7302305	1	1098239
FB_AFFY_7302243	1	1104422
FB_AFFY_7302137	1	1106865
FB_AFFY_7302123	1	1107180
FB_AFFY_7302119	1	1107384
FB_AFFY_7302117	1	1107481
FB_AFFY_7302109	1	1107645	yes
FB_AFFY_7302061	1	1109242
FB_AFFY_7302060	1	1109273
FB_AFFY_7301894	1	1114885
FB_AFFY_7301827	1	1120584
FB_AFFY_9102882	1	1174565
FB_AFFY_9102852	1	1175316
FB_AFFY_9102836	1	1175767	yes
FB_AFFY_9102791	1	1189269
FB_AFFY_9102742	1	1191375
FB_AFFY_9102516	1	1196652	yes
FB_AFFY_9102508	1	1196868
FB_AFFY_9102366	1	1202105
FB_AFFY_7609674	1	1208380
FB_AFFY_7609652	1	1209794
FB_AFFY_7609621	1	1211194
FB_AFFY_7609619	1	1211323
FB_AFFY_7609582	1	1212718
FB_AFFY_7609581	1	1212795
FB_AFFY_8497546	1	1280304
FB_AFFY_8497547	1	1280338
FB_AFFY_8497579	1	1283732	yes
FB_AFFY_8349919	1	1296517
FB_AFFY_8349923	1	1296657
FB_AFFY_8349929	1	1296848
FB_AFFY_8349936	1	1297107
FB_AFFY_8349947	1	1297377
FB_AFFY_5920943	1	1305811
FB_AFFY_5920938	1	1306068
FB_AFFY_5920933	1	1306369
FB_AFFY_1791362	1	1311687
FB_AFFY_1791495	1	1315553
FB_AFFY_1791497	1	1315631
FB_AFFY_1791498	1	1315668
FB_AFFY_1791501	1	1315846
FB_AFFY_1791512	1	1316050
FB_AFFY_1791522	1	1316357
FB_AFFY_1791653	1	1328163
FB_AFFY_1791658	1	1329042
FB_AFFY_1791660	1	1329386
FB_AFFY_1791674	1	1330642
FB_AFFY_1791719	1	1336360
FB_AFFY_1791726	1	1337802
FB_AFFY_1791728	1	1337866
FB_AFFY_2895786	1	1351672
FB_AFFY_2895737	1	1353201
FB_AFFY_2895725	1	1353805
FB_AFFY_2895712	1	1354893
FB_AFFY_2895671	1	1358260
FB_AFFY_5814980	1	1367370
FB_AFFY_1967810	1	1399213
FB_AFFY_2459844	1	1412699
FB_AFFY_2459849	1	1413070
FB_AFFY_2459875	1	1414769
FB_AFFY_2459883	1	1415684
FB_AFFY_5089799	1	1465302
FB_AFFY_5089822	1	1466475	yes
FB_AFFY_5089830	1	1466990
FB_AFFY_5089841	1	1468206
FB_AFFY_5089890	1	1471903
FB_AFFY_5089898	1	1472686
FB_AFFY_5089918	1	1473802
FB_AFFY_5089936	1	1475299
FB_AFFY_5089954	1	1476366
FB_AFFY_5090090	1	1482721
SNP_FB_0400921	1	1483881
FB_AFFY_5090109	1	1484007
FB_AFFY_5090112	1	1484094
FB_AFFY_5090130	1	1485914
FB_AFFY_5090131	1	1485947
FB_AFFY_5090139	1	1486211
FB_AFFY_5090156	1	1487099
SNP_FB_0400916	1	1487179
FB_AFFY_5090177	1	1487919	yes
FB_AFFY_5090187	1	1488209
FB_AFFY_5090215	1	1489316
SNP_FB_0400909	1	1490223	yes
FB_AFFY_5090263	1	1491658
FB_AFFY_5742842	1	1503788
FB_AFFY_5742841	1	1503870	yes
FB_AFFY_5742838	1	1504180
FB_AFFY_5742837	1	1504201
FB_AFFY_0980824	1	1520467
FB_AFFY_0980821	1	1520627
FB_AFFY_0980781	1	1526374	yes
FB_AFFY_0980721	1	1535384	yes
FB_AFFY_0980714	1	1535923
FB_AFFY_0980713	1	1535958	yes
FB_AFFY_0980702	1	1536575
FB_AFFY_7748203	1	1537085
FB_AFFY_0980662	1	1539493
FB_AFFY_0980636	1	1542051
FB_AFFY_8375513	1	1551368
FB_AFFY_8375506	1	1551907
FB_AFFY_8433344	1	1563245	yes
FB_AFFY_8433340	1	1563387
FB_AFFY_8433327	1	1564019
FB_AFFY_8433321	1	1564169
FB_AFFY_8433319	1	1564287	yes
FB_AFFY_8433280	1	1565547
FB_AFFY_8645527	1	1733849
FB_AFFY_8645562	1	1734767
FB_AFFY_8645569	1	1734924
FB_AFFY_8645572	1	1735012
FB_AFFY_8645757	1	1747133
FB_AFFY_8645760	1	1747721
FB_AFFY_8645796	1	1749822
FB_AFFY_8645806	1	1750166
FB_AFFY_8645807	1	1750194
FB_AFFY_8645808	1	1750402
FB_AFFY_8645855	1	1751787
FB_AFFY_8645866	1	1752085
FB_AFFY_2234944	1	1754803
FB_AFFY_2234983	1	1756599
FB_AFFY_2234998	1	1756962
FB_AFFY_2234999	1	1757002
FB_AFFY_2235027	1	1758168
FB_AFFY_2235052	1	1759526
FB_AFFY_2235112	1	1763106
FB_AFFY_2235196	1	1768588
FB_AFFY_2235217	1	1771679
FB_AFFY_2235223	1	1772105
FB_AFFY_2235233	1	1772821
FB_AFFY_2235236	1	1773350
FB_AFFY_2235239	1	1773494
FB_AFFY_1301328	1	1776401	yes
FB_AFFY_1301301	1	1777787
FB_AFFY_1301300	1	1777868
FB_AFFY_1301258	1	1779027
FB_AFFY_1301242	1	1779683
FB_AFFY_1301208	1	1781222
FB_AFFY_1301186	1	1782622
FB_AFFY_2094432	1	1810251
FB_AFFY_2094439	1	1810615
FB_AFFY_2094451	1	1811377
FB_AFFY_2094456	1	1811810
FB_AFFY_2094470	1	1812799
FB_AFFY_2094501	1	1814317
FB_AFFY_6758455	1	1829906
FB_AFFY_6758481	1	1831417
FB_AFFY_6758493	1	1832507
FB_AFFY_6758384	1	1842189
FB_AFFY_6758386	1	1842244
FB_AFFY_6758396	1	1842538
FB_AFFY_6758411	1	1842805
FB_AFFY_6758416	1	1842983
FB_AFFY_1041963	1	1844356	yes
FB_AFFY_1042016	1	1847812
FB_AFFY_1042061	1	1849379
FB_AFFY_1042188	1	1855033
FB_AFFY_7927265	1	1872731
FB_AFFY_7927258	1	1872967
FB_AFFY_7927168	1	1875926
FB_AFFY_7927144	1	1876601
FB_AFFY_7927127	1	1877349
FB_AFFY_7927112	1	1877683
FB_AFFY_7927090	1	1878249
FB_AFFY_6869924	1	2044516
FB_AFFY_6869878	1	2046354
FB_AFFY_6869761	1	2049609
FB_AFFY_6869750	1	2050127
FB_AFFY_6869676	1	2053467
FB_AFFY_6869674	1	2053881
FB_AFFY_6869657	1	2055784	yes
FB_AFFY_6869655	1	2055926
FB_AFFY_1478397	1	2060092
FB_AFFY_7915804	1	2083767
FB_AFFY_7915818	1	2085160
FB_AFFY_7915831	1	2085740
FB_AFFY_7915837	1	2085874	yes
FB_AFFY_7915691	1	2108979
FB_AFFY_1361221	1	2115986
FB_AFFY_1361208	1	2116984
FB_AFFY_1361189	1	2118186
FB_AFFY_1361164	1	2119725
FB_AFFY_1361158	1	2120060
FB_AFFY_1361141	1	2121526
FB_AFFY_1361135	1	2121915
FB_AFFY_1361110	1	2124353
FB_AFFY_1361098	1	2126132
FB_AFFY_0847074	1	2135824
FB_AFFY_0847072	1	2135883
FB_AFFY_0847063	1	2136501
FB_AFFY_0847062	1	2136709
FB_AFFY_0847059	1	2136882
FB_AFFY_8559371	1	2147392
FB_AFFY_0493286	1	2153317
FB_AFFY_8559413	1	2173372
FB_AFFY_8559487	1	2180135
FB_AFFY_8559507	1	2181189
FB_AFFY_8559509	1	2181333
FB_AFFY_8559521	1	2182595
FB_AFFY_8211535	1	2221144
FB_AFFY_8211540	1	2221554
FB_AFFY_8211571	1	2225601
FB_AFFY_0865756	1	2233752
FB_AFFY_5949301	1	2252874
FB_AFFY_5949293	1	2253446
FB_AFFY_5949212	1	2260789
FB_AFFY_5949203	1	2261312
FB_AFFY_5949201	1	2261378	yes
FB_AFFY_5949183	1	2263477
FB_AFFY_5949181	1	2263562
FB_AFFY_5949160	1	2264172
FB_AFFY_8150581	1	2268872
FB_AFFY_6216761	1	2288606
FB_AFFY_6216763	1	2288719	yes
FB_AFFY_0864510	1	2296105
FB_AFFY_0864474	1	2297336
FB_AFFY_0864445	1	2298469
FB_AFFY_0864444	1	2298473
FB_AFFY_0864442	1	2298512
FB_AFFY_0864417	1	2299139
FB_AFFY_0864384	1	2301290
FB_AFFY_0864364	1	2302793
FB_AFFY_4048947	1	2835432
FB_AFFY_4048970	1	2836925
FB_AFFY_4048971	1	2837017
FB_AFFY_4048996	1	2837837	yes
FB_AFFY_5394490	1	2844817
FB_AFFY_6607411	1	2942403
FB_AFFY_6573698	1	2982188
FB_AFFY_6573697	1	2982227
FB_AFFY_6573687	1	2982461
FB_AFFY_6573567	1	2991791
FB_AFFY_6573490	1	2994015
FB_AFFY_6573459	1	2996767
FB_AFFY_6573457	1	2997086
FB_AFFY_7542341	1	3776857
FB_AFFY_7542353	1	3777386
FB_AFFY_7542366	1	3778157
FB_AFFY_0630768	1	3780325
FB_AFFY_1420224	1	3791264
FB_AFFY_1420189	1	3793683
FB_AFFY_1420183	1	3793959
FB_AFFY_1420177	1	3794314
FB_AFFY_6245423	1	3813630	yes
FB_AFFY_6245447	1	3814786
FB_AFFY_6245451	1	3815031
FB_AFFY_6245460	1	3815129
FB_AFFY_8689945	1	4059986
FB_AFFY_8689942	1	4060143
FB_AFFY_0960931	1	4081378
FB_AFFY_0961205	1	4093882
FB_AFFY_0961215	1	4094862
GBS_13_428303	1	4095227
FB_AFFY_0961224	1	4095933
FB_AFFY_1894386	1	4108047
FB_AFFY_1894389	1	4108128
FB_AFFY_1894397	1	4109124
FB_AFFY_1894412	1	4114640
FB_AFFY_1894414	1	4114690
FB_AFFY_3782858	1	4117727
FB_AFFY_3782859	1	4117800
FB_AFFY_4506557	1	4139174
FB_AFFY_4506581	1	4139885
FB_AFFY_4506585	1	4140090
FB_AFFY_6856821	1	4539887
FB_AFFY_6856791	1	4541021
FB_AFFY_6856715	1	4542584
FB_AFFY_6856714	1	4542629
FB_AFFY_2146215	1	4553650
FB_AFFY_4455525	1	4572481
FB_AFFY_4455565	1	4573320	yes
FB_AFFY_7499446	1	4576097	yes
FB_AFFY_7499434	1	4576739
FB_AFFY_7499423	1	4577240
FB_AFFY_1363347	1	4612795
FB_AFFY_2613577	1	4617005
FB_AFFY_2613575	1	4617053
FB_AFFY_2613428	1	4624817
FB_AFFY_7287142	1	5469017
FB_AFFY_4751566	1	5474493
FB_AFFY_4751546	1	5476396
FB_AFFY_4751545	1	5476424
FB_AFFY_7287282	1	5481463
FB_AFFY_7287268	1	5482501
FB_AFFY_7287266	1	5484518
FB_AFFY_0506893	1	5546156
FB_AFFY_0506929	1	5547854
FB_AFFY_4127109	1	5550354
FB_AFFY_4127094	1	5551202
FB_AFFY_4126618	1	5559031
FB_AFFY_4126635	1	5560869
FB_AFFY_4126643	1	5561639
FB_AFFY_4126658	1	5563329
FB_AFFY_4126660	1	5563504
FB_AFFY_4126661	1	5563622
FB_AFFY_4126662	1	5563655
FB_AFFY_4126799	1	5569527
FB_AFFY_4126811	1	5569794
FB_AFFY_4126870	1	5571275
FB_AFFY_4127391	1	5575900
SNP_FB_0411246	1	5578550
SNP_FB_0411240	1	5581289
FB_AFFY_4127522	1	5581509
FB_AFFY_4127557	1	5582437
FB_AFFY_4127562	1	5582644	yes
FB_AFFY_4127568	1	5582845
FB_AFFY_7645001	1	5590552
FB_AFFY_7645068	1	5592508
FB_AFFY_7645115	1	5593462
FB_AFFY_7645124	1	5593795
FB_AFFY_7645140	1	5594240
FB_AFFY_7645160	1	5594902
FB_AFFY_5112233	1	5612248
FB_AFFY_5112252	1	5613175	yes
FB_AFFY_1440281	1	5629890
FB_AFFY_1440291	1	5630212
FB_AFFY_1440298	1	5630555
FB_AFFY_7431865	1	5636459
FB_AFFY_3121270	1	5644355
FB_AFFY_8474163	1	5708275
FB_AFFY_8474167	1	5708568
FB_AFFY_8474174	1	5709392
FB_AFFY_8474183	1	5710160	yes
FB_AFFY_8474190	1	5710653	yes
FB_AFFY_8474220	1	5713387
FB_AFFY_8474252	1	5714488
FB_AFFY_8473553	1	5730281
FB_AFFY_8473597	1	5731249
FB_AFFY_9273450	1	5748504
FB_AFFY_9273548	1	5753763
SNP_FB_0197750	1	5773174
SNP_FB_0197753	1	5773411
FB_AFFY_4984884	1	5793567
FB_AFFY_4984921	1	5795102
FB_AFFY_4984931	1	5795436
FB_AFFY_4984938	1	5795726
FB_AFFY_4984942	1	5795871
FB_AFFY_4984949	1	5796196
FB_AFFY_4984956	1	5797305
FB_AFFY_5645870	1	5798314
FB_AFFY_5645846	1	5799582
FB_AFFY_5645839	1	5812667
FB_AFFY_5645838	1	5812803
FB_AFFY_0009952	1	5844434
FB_AFFY_0009973	1	5845523
FB_AFFY_0009978	1	5845824
FB_AFFY_0009987	1	5846175
FB_AFFY_0009992	1	5846674
FB_AFFY_0010030	1	5848065
FB_AFFY_9291927	1	5866531	yes
FB_AFFY_9291943	1	5868635
FB_AFFY_9291957	1	5869260
FB_AFFY_9291978	1	5870806
FB_AFFY_9292000	1	5871379
FB_AFFY_9292035	1	5872387
FB_AFFY_9292089	1	5876034
FB_AFFY_1740553	1	5931660	yes
FB_AFFY_1740552	1	5931733
FB_AFFY_1740551	1	5931745
FB_AFFY_4571535	1	5935165	yes
FB_AFFY_4571551	1	5936166
FB_AFFY_4571555	1	5936290
FB_AFFY_4571574	1	5937852
FB_AFFY_4571602	1	5939371
FB_AFFY_4571611	1	5939859
FB_AFFY_4571613	1	5940014
FB_AFFY_8427016	1	5949954
FB_AFFY_8427017	1	5950024	yes
FB_AFFY_8427035	1	5950638
FB_AFFY_8427060	1	5951542
FB_AFFY_8427061	1	5951543
FB_AFFY_8427074	1	5952058	yes
FB_AFFY_8405499	1	5956190
FB_AFFY_8405536	1	5958328	yes
FB_AFFY_8405598	1	5959649
FB_AFFY_8405600	1	5959728
FB_AFFY_8405638	1	5960892
FB_AFFY_8405639	1	5960925	yes
FB_AFFY_8405654	1	5961412
FB_AFFY_8405660	1	5961533
FB_AFFY_8405661	1	5961585
FB_AFFY_8405669	1	5962221
FB_AFFY_1740916	1	5966947
FB_AFFY_1740900	1	5967292	yes
FB_AFFY_1740868	1	5967760
FB_AFFY_4252031	1	5971316
FB_AFFY_7822054	1	5972749
FB_AFFY_7821792	1	5979602	yes
FB_AFFY_0943713	1	6009988
FB_AFFY_0943700	1	6010349
FB_AFFY_2271008	1	6015856
FB_AFFY_2270968	1	6031981
FB_AFFY_2270967	1	6032016
FB_AFFY_2270963	1	6032231
FB_AFFY_2270962	1	6032274
FB_AFFY_7777717	1	6040500
FB_AFFY_7777687	1	6041227
FB_AFFY_7777686	1	6041258
FB_AFFY_7777681	1	6041481
FB_AFFY_7777677	1	6041626
FB_AFFY_5755190	1	6050419
FB_AFFY_5755146	1	6051558
FB_AFFY_5755123	1	6052181
FB_AFFY_5755122	1	6052212
FB_AFFY_5755079	1	6053867
FB_AFFY_5755062	1	6054387
FB_AFFY_5755056	1	6054708
FB_AFFY_5755028	1	6055841	yes
FB_AFFY_1495213	1	6063748
FB_AFFY_1495210	1	6063833	yes
FB_AFFY_1495206	1	6063858
FB_AFFY_1495202	1	6064064
FB_AFFY_1495342	1	6073741
FB_AFFY_1495350	1	6074263
FB_AFFY_0094438	1	6129802
FB_AFFY_0094401	1	6132006
FB_AFFY_0655311	1	6136859
FB_AFFY_0655305	1	6137006
FB_AFFY_0655268	1	6138282
FB_AFFY_0655267	1	6138316
FB_AFFY_0655243	1	6138881	yes
FB_AFFY_0655237	1	6139273
FB_AFFY_0655215	1	6140075
FB_AFFY_0655015	1	6143418
FB_AFFY_0654988	1	6144300
FB_AFFY_0655342	1	6153697
FB_AFFY_0655351	1	6154010
FB_AFFY_1774403	1	6173701
FB_AFFY_1774382	1	6174455
FB_AFFY_1774377	1	6174598
FB_AFFY_1774376	1	6174650
FB_AFFY_1774372	1	6174722
FB_AFFY_1774318	1	6176063
FB_AFFY_0153222	1	6179422
FB_AFFY_0153195	1	6179936	yes
FB_AFFY_1595267	1	6183341
FB_AFFY_1595220	1	6184561
FB_AFFY_1595204	1	6184858
FB_AFFY_7342906	1	6189438
FB_AFFY_7342949	1	6191405
FB_AFFY_7342969	1	6192287
FB_AFFY_7342978	1	6193094	yes
FB_AFFY_7342979	1	6193210
FB_AFFY_7342980	1	6193240
FB_AFFY_3491953	1	6203210
FB_AFFY_3491957	1	6203810
SNP_FB_0530079	1	6204218	yes
FB_AFFY_3491964	1	6204743
SNP_FB_0530074	1	6205728
GBS_3_14860391	1	6206669
GBS_3_14860432	1	6206710	yes
FB_AFFY_3492020	1	6207004
FB_AFFY_3492077	1	6208540
FB_AFFY_3492090	1	6209256
FB_AFFY_3492094	1	6209633
FB_AFFY_3492101	1	6210434
SNP_FB_0530057	1	6210735
FB_AFFY_3492105	1	6210746
FB_AFFY_3492111	1	6211091
FB_AFFY_3492115	1	6211185
SNP_FB_0530052	1	6213075
FB_AFFY_3492166	1	6213217
FB_AFFY_3492171	1	6213332
FB_AFFY_3492308	1	6218316
FB_AFFY_3492328	1	6218754
FB_AFFY_3492360	1	6219758
FB_AFFY_3492391	1	6220769
FB_AFFY_3492432	1	6221981
FB_AFFY_3492474	1	6222788
FB_AFFY_3492510	1	6223508
FB_AFFY_8392646	1	6229201
FB_AFFY_8392645	1	6229310
FB_AFFY_8392641	1	6229612
FB_AFFY_8392640	1	6229775
FB_AFFY_8392635	1	6230479
FB_AFFY_8392613	1	6231162
FB_AFFY_2836259	1	6304956
FB_AFFY_2836257	1	6305050
FB_AFFY_2836232	1	6306222
FB_AFFY_2836213	1	6306925
FB_AFFY_2836211	1	6306972
FB_AFFY_2836180	1	6308515
FB_AFFY_2836174	1	6308827
FB_AFFY_2836172	1	6309011	yes
FB_AFFY_2836163	1	6309533
FB_AFFY_2836160	1	6309813
FB_AFFY_6704995	1	6313778
FB_AFFY_6705095	1	6318374
FB_AFFY_6705105	1	6318967
FB_AFFY_6705120	1	6320168
FB_AFFY_6705138	1	6321195
FB_AFFY_6705140	1	6321288
FB_AFFY_6705145	1	6321584
FB_AFFY_6705154	1	6321992
FB_AFFY_1181234	1	6330294
FB_AFFY_1181221	1	6330582
FB_AFFY_1181211	1	6330917
FB_AFFY_1181174	1	6331568	yes
FB_AFFY_6725279	1	6362417
FB_AFFY_6725287	1	6362676
FB_AFFY_6725295	1	6363213
FB_AFFY_6725298	1	6363285
FB_AFFY_6725304	1	6363949
FB_AFFY_6725318	1	6364417
FB_AFFY_6725322	1	6364673
FB_AFFY_0059649	1	6376693
FB_AFFY_0059650	1	6376733
FB_AFFY_0059680	1	6381537
FB_AFFY_0059692	1	6386935
FB_AFFY_6990417	1	6500121
FB_AFFY_6990414	1	6500621
FB_AFFY_6990390	1	6501940
FB_AFFY_6990383	1	6502564
FB_AFFY_6990378	1	6502954
FB_AFFY_6990376	1	6503103
FB_AFFY_6990338	1	6506438
FB_AFFY_6990334	1	6506618
FB_AFFY_3440274	1	6509172
FB_AFFY_3440264	1	6509819
FB_AFFY_0176075	1	6510567
FB_AFFY_0176056	1	6511542
FB_AFFY_3440722	1	6514906
FB_AFFY_3440755	1	6517181
FB_AFFY_3440803	1	6519597
FB_AFFY_3440812	1	6520262
FB_AFFY_5024544	1	6541387
FB_AFFY_5024553	1	6541934
FB_AFFY_2848321	1	6547164
FB_AFFY_2848320	1	6547165	yes
FB_AFFY_2848319	1	6547198
FB_AFFY_2848302	1	6547971	yes
FB_AFFY_2848261	1	6549951
FB_AFFY_2848258	1	6550177
FB_AFFY_2848257	1	6550229
FB_AFFY_2848241	1	6551320
FB_AFFY_2848224	1	6552589
FB_AFFY_2848223	1	6552688
FB_AFFY_2848221	1	6552932
FB_AFFY_9641619	1	6562804
FB_AFFY_9641696	1	6567526
FB_AFFY_9641716	1	6568843
FB_AFFY_9641727	1	6569272
FB_AFFY_9641742	1	6569532
FB_AFFY_9641818	1	6571032	yes
FB_AFFY_9641839	1	6571624
FB_AFFY_9641931	1	6573771
FB_AFFY_9641937	1	6573976
FB_AFFY_9641938	1	6574141
FB_AFFY_9642033	1	6575772
FB_AFFY_2459272	1	6582904
FB_AFFY_2459813	1	6588274
FB_AFFY_2459816	1	6588502
FB_AFFY_5379344	1	6592679
FB_AFFY_5379358	1	6593842	yes
FB_AFFY_5379407	1	6595627
FB_AFFY_5379415	1	6596238
FB_AFFY_5379416	1	6596358
FB_AFFY_9378107	1	6599108
FB_AFFY_9378096	1	6599356	yes
FB_AFFY_9378094	1	6599454
FB_AFFY_9378092	1	6599567
FB_AFFY_9378082	1	6600230
FB_AFFY_9378080	1	6600450
FB_AFFY_9378076	1	6600659	yes
FB_AFFY_9378031	1	6603289
FB_AFFY_9378023	1	6603352
FB_AFFY_9378009	1	6603699
FB_AFFY_9377993	1	6604213
FB_AFFY_8509113	1	6636141
FB_AFFY_8509114	1	6636174
FB_AFFY_8509124	1	6636333
FB_AFFY_8509225	1	6639004
FB_AFFY_8509265	1	6640170
FB_AFFY_8509266	1	6640193
FB_AFFY_1010810	1	6659436
FB_AFFY_1010817	1	6659561
SNP_FB_0764316	1	6659774
FB_AFFY_0599185	1	6671839
FB_AFFY_8196241	1	6674780
FB_AFFY_8196240	1	6674818
FB_AFFY_8196236	1	6674871
FB_AFFY_8196214	1	6675501
FB_AFFY_2989758	1	6675790	yes
FB_AFFY_2989708	1	6682855
FB_AFFY_2989562	1	6687469
FB_AFFY_2989458	1	6690794
FB_AFFY_2989406	1	6692976
FB_AFFY_2989307	1	6696125
FB_AFFY_2989195	1	6698403
FB_AFFY_2989185	1	6698565
FB_AFFY_2989162	1	6698997
FB_AFFY_2989034	1	6701216
FB_AFFY_2989020	1	6701555
FB_AFFY_2989013	1	6701673
FB_AFFY_2989004	1	6701813	yes
FB_AFFY_2988954	1	6705878
FB_AFFY_2988937	1	6706470
FB_AFFY_2988930	1	6706683
FB_AFFY_2988929	1	6706741
FB_AFFY_7615643	1	6731474
FB_AFFY_1790341	1	6749262
FB_AFFY_1790345	1	6749604
FB_AFFY_1790395	1	6751973
FB_AFFY_1790397	1	6752087
FB_AFFY_1790401	1	6752285
FB_AFFY_2940932	1	6761515	yes
FB_AFFY_2941053	1	6763473
FB_AFFY_2941054	1	6763536
FB_AFFY_2941071	1	6763856
FB_AFFY_2941280	1	6766924
FB_AFFY_2941308	1	6767610
FB_AFFY_6099334	1	6777506
FB_AFFY_0101467	1	6836367
FB_AFFY_0101462	1	6836554
FB_AFFY_0101460	1	6836715
FB_AFFY_0101431	1	6838495
FB_AFFY_0101404	1	6840205
FB_AFFY_0101390	1	6840653
FB_AFFY_0101379	1	6841142
FB_AFFY_0101369	1	6841340
FB_AFFY_8238646	1	6864031
FB_AFFY_8238682	1	6864716
FB_AFFY_8238701	1	6864911
FB_AFFY_8238705	1	6864955
FB_AFFY_4731483	1	6893776
FB_AFFY_4731598	1	6897938
FB_AFFY_4731608	1	6898270	yes
FB_AFFY_4731610	1	6898361
FB_AFFY_4731611	1	6898409
FB_AFFY_4731613	1	6898690
FB_AFFY_4731614	1	6898721
FB_AFFY_4731700	1	6903258
FB_AFFY_4731752	1	6906088
FB_AFFY_4731757	1	6906416
FB_AFFY_4731763	1	6906737
FB_AFFY_4731765	1	6906823
GBS_8_25800248	1	6907008
GBS_8_25800260	1	6907020	yes
FB_AFFY_4731770	1	6907324
FB_AFFY_2404261	1	6908769
FB_AFFY_2404246	1	6909453
FB_AFFY_2358133	1	6926548
FB_AFFY_2358132	1	6926626
FB_AFFY_2358131	1	6926673
FB_AFFY_2358105	1	6928962
FB_AFFY_7528395	1	7139737
FB_AFFY_7528390	1	7139914
FB_AFFY_7528344	1	7141756
FB_AFFY_7528341	1	7141938	yes
FB_AFFY_5601710	1	7166112
FB_AFFY_5601669	1	7167495
FB_AFFY_5601588	1	7170585
FB_AFFY_5601564	1	7172065
FB_AFFY_5601513	1	7174843
FB_AFFY_7314614	1	7179811
FB_AFFY_7314559	1	7182407
FB_AFFY_7314545	1	7183004
FB_AFFY_7314544	1	7183054
FB_AFFY_0782765	1	7189665
FB_AFFY_2530649	1	7200104
FB_AFFY_2530647	1	7200308
FB_AFFY_2530631	1	7202289	yes
FB_AFFY_2530599	1	7203255
FB_AFFY_2530542	1	7204836
FB_AFFY_2530498	1	7206117
FB_AFFY_2530478	1	7207235
FB_AFFY_2530476	1	7207369
FB_AFFY_2530469	1	7208606
FB_AFFY_2530460	1	7208839
FB_AFFY_2530445	1	7209284
FB_AFFY_2530418	1	7209867
FB_AFFY_2530392	1	7210624
SNP_FB_1111607	1	7213485	yes
FB_AFFY_8788559	1	7231576
FB_AFFY_8788542	1	7232614
FB_AFFY_8788519	1	7234285
FB_AFFY_8788518	1	7234321
FB_AFFY_8788449	1	7237754	yes
FB_AFFY_8788444	1	7238090	yes
FB_AFFY_8788422	1	7238871
FB_AFFY_8788399	1	7239629
FB_AFFY_8788386	1	7240170
FB_AFFY_7992737	1	7241681
FB_AFFY_7992736	1	7241691
FB_AFFY_7992714	1	7242445
FB_AFFY_7992695	1	7242920	yes
FB_AFFY_7992685	1	7243760
FB_AFFY_7992684	1	7243784
FB_AFFY_8650182	1	7246691
FB_AFFY_8650186	1	7246953
FB_AFFY_8650188	1	7247164
FB_AFFY_8650195	1	7247867
FB_AFFY_8650225	1	7257717
FB_AFFY_8650237	1	7258350
FB_AFFY_3165518	1	7263946
FB_AFFY_0516632	1	7328838
FB_AFFY_0516542	1	7332618
FB_AFFY_0516516	1	7333178
FB_AFFY_0516481	1	7333829
FB_AFFY_0516476	1	7333975
FB_AFFY_0516413	1	7335491
FB_AFFY_0516396	1	7335732
FB_AFFY_0516395	1	7335773
FB_AFFY_0516300	1	7338308
FB_AFFY_0516752	1	7347931
FB_AFFY_0516736	1	7348420
FB_AFFY_0516728	1	7348574
FB_AFFY_0516726	1	7348642
FB_AFFY_0516724	1	7348687
FB_AFFY_0516710	1	7349017
FB_AFFY_5788351	1	7358819
FB_AFFY_8576313	1	7380889
FB_AFFY_6339369	1	7447739
FB_AFFY_6339371	1	7447837
FB_AFFY_6339376	1	7448063
FB_AFFY_6339401	1	7449567	yes
FB_AFFY_6339404	1	7449655
FB_AFFY_2764866	1	7466556
FB_AFFY_2764874	1	7466844
FB_AFFY_2764907	1	7467955
FB_AFFY_2764910	1	7468146
FB_AFFY_2764911	1	7468199
FB_AFFY_2764949	1	7469699
FB_AFFY_8589721	1	7480423
FB_AFFY_8589719	1	7480600
FB_AFFY_8589654	1	7485331
FB_AFFY_8589620	1	7487488
FB_AFFY_8520707	1	7494830
FB_AFFY_1359699	1	7498256
FB_AFFY_5849878	1	7513140
FB_AFFY_5849904	1	7514484
FB_AFFY_3877187	1	7534159
FB_AFFY_3877194	1	7534567
FB_AFFY_3877195	1	7534573
FB_AFFY_3877199	1	7534726
FB_AFFY_3877202	1	7535078
FB_AFFY_7147798	1	7540537
FB_AFFY_7147801	1	7540575
FB_AFFY_7147805	1	7540841
FB_AFFY_7147838	1	7542407
FB_AFFY_7147860	1	7544233
FB_AFFY_7147861	1	7544277
FB_AFFY_7147870	1	7544477
FB_AFFY_4940323	1	7565546
FB_AFFY_4940319	1	7567564
FB_AFFY_4940283	1	7568855
FB_AFFY_4940250	1	7569896
FB_AFFY_4940242	1	7570331
FB_AFFY_4940241	1	7570398
FB_AFFY_3563636	1	7579020
FB_AFFY_3563642	1	7579744
FB_AFFY_3563664	1	7580486
FB_AFFY_3563716	1	7584178
FB_AFFY_3563718	1	7584253
FB_AFFY_3563724	1	7584458
FB_AFFY_3693556	1	7592438
FB_AFFY_3693536	1	7594290
FB_AFFY_3693535	1	7594331
FB_AFFY_3693529	1	7594519	yes
FB_AFFY_3693522	1	7595152	yes
FB_AFFY_3693504	1	7596347
FB_AFFY_3693478	1	7597605
FB_AFFY_2967956	1	7605079
FB_AFFY_2967953	1	7605119	yes
FB_AFFY_2967912	1	7610227
FB_AFFY_2967899	1	7610520
FB_AFFY_2967874	1	7611676
FB_AFFY_7439380	1	7613163
FB_AFFY_5559624	1	7624658
FB_AFFY_5559623	1	7624807
RosBREEDSNP_SNP_AC_121548_Lg1_00288_MAF30_MDP0000151845_exon1	1	7625019
FB_AFFY_8182182	1	7653040
FB_AFFY_8182160	1	7654030
FB_AFFY_8182157	1	7654396
FB_AFFY_8182152	1	7654741
FB_AFFY_8182150	1	7654999
FB_AFFY_8182125	1	7656104	yes
FB_AFFY_8182051	1	7659584	yes
FB_AFFY_8182032	1	7660352
FB_AFFY_8182028	1	7660511
FB_AFFY_8182020	1	7660762
FB_AFFY_1194696	1	7664810
FB_AFFY_1194674	1	7665449	yes
FB_AFFY_1194671	1	7665561
FB_AFFY_1194650	1	7665943
FB_AFFY_1194648	1	7666002
FB_AFFY_1194642	1	7666425
FB_AFFY_4675367	1	7673864
FB_AFFY_4675339	1	7674390
FB_AFFY_4675247	1	7678379	yes
FB_AFFY_4675142	1	7683396	yes
FB_AFFY_4675139	1	7683548
FB_AFFY_4675129	1	7684010
FB_AFFY_4675112	1	7684373
FB_AFFY_4675097	1	7685014
FB_AFFY_4675070	1	7685710
FB_AFFY_8615165	1	7690617
FB_AFFY_8398232	1	7703348
FB_AFFY_8398167	1	7706132
FB_AFFY_8398161	1	7706323
FB_AFFY_2855380	1	7718985
FB_AFFY_2855336	1	7720219
FB_AFFY_2855323	1	7720865	yes
FB_AFFY_2855306	1	7721565
FB_AFFY_2855302	1	7721793
FB_AFFY_2855286	1	7722259
FB_AFFY_2855169	1	7728359
FB_AFFY_2855123	1	7735937
FB_AFFY_4675663	1	7748966
FB_AFFY_4675675	1	7749871
FB_AFFY_4675679	1	7750081
FB_AFFY_3760468	1	7753099
FB_AFFY_3760477	1	7753223
FB_AFFY_3760542	1	7754070
FB_AFFY_4881176	1	7758539
FB_AFFY_3760501	1	7760671
FB_AFFY_5260920	1	7773654
FB_AFFY_5260916	1	7773897
FB_AFFY_9210776	1	7782396
FB_AFFY_9210811	1	7785596
FB_AFFY_5818332	1	7786063
SNP_FB_0463467	1	7794847
FB_AFFY_9210860	1	7795567
FB_AFFY_9210877	1	7796576
FB_AFFY_9210881	1	7796889
FB_AFFY_9210906	1	7798668
FB_AFFY_9210923	1	7799098
SNP_FB_0463488	1	7799486
FB_AFFY_9211076	1	7803429
FB_AFFY_9211136	1	7804702
FB_AFFY_9211174	1	7806288
FB_AFFY_9211204	1	7812202
FB_AFFY_9211223	1	7813083
FB_AFFY_9211271	1	7814726
FB_AFFY_9211309	1	7815648	yes
FB_AFFY_8929667	1	7825425
FB_AFFY_8929682	1	7826102
FB_AFFY_8929695	1	7826830	yes
FB_AFFY_8929701	1	7827813
FB_AFFY_8386337	1	7835414
FB_AFFY_8227632	1	7841550	yes
FB_AFFY_8227644	1	7842088
FB_AFFY_8227645	1	7842139	yes
FB_AFFY_6629108	1	7850150
SNP_FB_0953660	1	7862383
FB_AFFY_7392235	1	7897562
FB_AFFY_7392234	1	7897598
FB_AFFY_7392229	1	7897933	yes
FB_AFFY_7392216	1	7898388	yes
FB_AFFY_7392193	1	7898934
FB_AFFY_7392160	1	7899705
FB_AFFY_7392128	1	7900831
FB_AFFY_7392046	1	7902639	yes
FB_AFFY_7392021	1	7903662
FB_AFFY_7392018	1	7903865
FB_AFFY_7391930	1	7919478
FB_AFFY_2986342	1	7938634
FB_AFFY_0556466	1	7977084
FB_AFFY_0556442	1	7977562
FB_AFFY_7110961	1	7988816
FB_AFFY_1825621	1	8029422
FB_AFFY_1825617	1	8029554
FB_AFFY_0057920	1	8048501
FB_AFFY_0057925	1	8048667
FB_AFFY_0058011	1	8051292
FB_AFFY_0058037	1	8051937
FB_AFFY_0058050	1	8052247
FB_AFFY_0058052	1	8052261
FB_AFFY_0058081	1	8053126
FB_AFFY_7640001	1	8056101	yes
FB_AFFY_7640004	1	8056242
FB_AFFY_7640007	1	8056376
FB_AFFY_3217441	1	8072846
FB_AFFY_3217436	1	8073085
FB_AFFY_3217433	1	8073113
FB_AFFY_3649525	1	8076634
FB_AFFY_3649506	1	8077073	yes
FB_AFFY_3649505	1	8077111
FB_AFFY_3649470	1	8077878
FB_AFFY_3649469	1	8077910
FB_AFFY_3649445	1	8078616
FB_AFFY_3649198	1	8091157	yes
FB_AFFY_3649188	1	8097446
FB_AFFY_0894107	1	8101438
FB_AFFY_6411102	1	8108235
FB_AFFY_6411097	1	8108583
FB_AFFY_6411095	1	8108713
FB_AFFY_6411084	1	8109152
FB_AFFY_6411082	1	8109164
FB_AFFY_6411065	1	8109783
FB_AFFY_6411062	1	8110193
FB_AFFY_6411060	1	8110321
FB_AFFY_6411158	1	8117641
FB_AFFY_6411176	1	8118228
FB_AFFY_6411203	1	8120113
FB_AFFY_6411279	1	8123377
FB_AFFY_6411292	1	8124817	yes
FB_AFFY_6411294	1	8125038
FB_AFFY_6411300	1	8125349
FB_AFFY_6411347	1	8137376
FB_AFFY_6411407	1	8139439
FB_AFFY_6411421	1	8140924
FB_AFFY_6411448	1	8142391
FB_AFFY_6411455	1	8142744
FB_AFFY_6411463	1	8143141	yes
FB_AFFY_6411487	1	8143759
FB_AFFY_6411491	1	8143967
FB_AFFY_6411507	1	8144662
FB_AFFY_6411525	1	8145716
FB_AFFY_6411541	1	8146843
FB_AFFY_6411543	1	8147009
FB_AFFY_6443713	1	8149895
FB_AFFY_6443686	1	8151456
FB_AFFY_6443678	1	8152058
FB_AFFY_6443661	1	8152814
FB_AFFY_6443660	1	8153242
FB_AFFY_6443647	1	8154105
FB_AFFY_8785326	1	8162881
FB_AFFY_8785354	1	8163536
FB_AFFY_8785399	1	8164496
FB_AFFY_8785431	1	8165106
FB_AFFY_8785450	1	8165724
FB_AFFY_8785565	1	8171191
FB_AFFY_8785611	1	8174641
FB_AFFY_9263074	1	8177400
FB_AFFY_9263164	1	8179779
FB_AFFY_9263184	1	8180844
FB_AFFY_9263186	1	8181187
FB_AFFY_9263191	1	8181510
FB_AFFY_9263246	1	8184282
FB_AFFY_9263259	1	8185247
FB_AFFY_9263263	1	8185436
FB_AFFY_9263377	1	8191188
FB_AFFY_9263602	1	8196595
FB_AFFY_9263642	1	8197644
FB_AFFY_5755277	1	8210225
SNP_FB_0464006	1	8286786
FB_AFFY_7688394	1	8288236
SNP_FB_0464008	1	8288747
FB_AFFY_7688455	1	8289816
SNP_FB_0464018	1	8291440
SNP_FB_0464035	1	8293543
FB_AFFY_7688642	1	8295040
FB_AFFY_7688643	1	8295083
SNP_FB_0464046	1	8295188
FB_AFFY_7688666	1	8295597
SNP_FB_0464048	1	8295637	yes
FB_AFFY_7688746	1	8297432
FB_AFFY_7688770	1	8297840
FB_AFFY_7688902	1	8312870
FB_AFFY_7688879	1	8314127
FB_AFFY_0992143	1	8340184
FB_AFFY_0502369	1	8344534
FB_AFFY_7137792	1	8355946	yes
FB_AFFY_7137793	1	8355982
FB_AFFY_7137825	1	8357880
FB_AFFY_7137826	1	8357893
FB_AFFY_7137831	1	8358141
FB_AFFY_7137838	1	8358406
FB_AFFY_7137850	1	8359187
FB_AFFY_3064550	1	8371233
FB_AFFY_0724059	1	8375126
SNP_FB_0411217	1	8377837
FB_AFFY_0723946	1	8379813	yes
FB_AFFY_0723937	1	8380659
SNP_FB_0411211	1	8380794	yes
FB_AFFY_0723922	1	8381494
FB_AFFY_0723910	1	8382136	yes
FB_AFFY_0723902	1	8382436	yes
FB_AFFY_0723880	1	8383905	yes
FB_AFFY_0723876	1	8384076
FB_AFFY_3039872	1	8401821
FB_AFFY_3039866	1	8401957
FB_AFFY_3039840	1	8402885
FB_AFFY_3039829	1	8403247
FB_AFFY_3039767	1	8404956
FB_AFFY_1114424	1	8414959
FB_AFFY_1114422	1	8415293
FB_AFFY_1114421	1	8415347
FB_AFFY_1114400	1	8416082
FB_AFFY_1114359	1	8417663
FB_AFFY_3407491	1	8458286
FB_AFFY_1929997	1	8490412
FB_AFFY_1929985	1	8490583
FB_AFFY_1929958	1	8491600
FB_AFFY_1929918	1	8492859
FB_AFFY_1929914	1	8492909
FB_AFFY_3830456	1	8500951
FB_AFFY_1621802	1	8527937
FB_AFFY_1621811	1	8529185	yes
FB_AFFY_1621813	1	8529383
FB_AFFY_1621849	1	8533335
FB_AFFY_2317873	1	8534663
FB_AFFY_2317897	1	8535260
FB_AFFY_2317913	1	8535817
FB_AFFY_2318023	1	8538881
FB_AFFY_8308936	1	8543288
FB_AFFY_8308942	1	8544157
FB_AFFY_3478622	1	8579377
FB_AFFY_3478631	1	8579972
FB_AFFY_8179156	1	8584192
FB_AFFY_8179161	1	8584499
FB_AFFY_8179206	1	8585311
FB_AFFY_8179264	1	8588107
FB_AFFY_8179265	1	8588163
FB_AFFY_8179271	1	8588291
FB_AFFY_8179286	1	8588743
FB_AFFY_8178990	1	8592051
FB_AFFY_1260927	1	8601997
FB_AFFY_1260976	1	8605079
FB_AFFY_1277015	1	8612728
FB_AFFY_1277020	1	8612931
FB_AFFY_7543753	1	8629917
FB_AFFY_7543565	1	8636633
FB_AFFY_5614018	1	8647319
FB_AFFY_5614021	1	8647465
FB_AFFY_1795642	1	8649869
FB_AFFY_1795640	1	8649957
FB_AFFY_1795585	1	8650718
FB_AFFY_1795575	1	8650873	yes
FB_AFFY_1795515	1	8652788
FB_AFFY_1795497	1	8654077
FB_AFFY_7023165	1	8674204
FB_AFFY_7023145	1	8674693	yes
FB_AFFY_7023125	1	8676101
FB_AFFY_7023122	1	8676569
FB_AFFY_7023117	1	8677001
FB_AFFY_7023110	1	8677365
FB_AFFY_7023098	1	8678411
FB_AFFY_7023061	1	8680437
FB_AFFY_5614077	1	8686330
FB_AFFY_5614078	1	8686404
FB_AFFY_5614102	1	8687129
FB_AFFY_5614225	1	8692627
FB_AFFY_3903803	1	8711201
FB_AFFY_3903806	1	8711335
FB_AFFY_3903845	1	8712169
FB_AFFY_3903948	1	8713537
FB_AFFY_3903961	1	8713678
FB_AFFY_3666573	1	8721585
FB_AFFY_9474875	1	8726041
FB_AFFY_9474878	1	8726111
FB_AFFY_9474884	1	8726250
FB_AFFY_8568894	1	8759747
FB_AFFY_8568912	1	8760232
FB_AFFY_8568918	1	8760431
FB_AFFY_4387046	1	8802269
FB_AFFY_1076682	1	8822984	yes
FB_AFFY_1076681	1	8823018
FB_AFFY_1076635	1	8823779
FB_AFFY_1079179	1	8836556
FB_AFFY_1079178	1	8836624
FB_AFFY_1079160	1	8836964
FB_AFFY_5768766	1	8894327
FB_AFFY_5768772	1	8895104
FB_AFFY_5768774	1	8895371
FB_AFFY_5768831	1	8916154
FB_AFFY_5768829	1	8916443
FB_AFFY_5768806	1	8917514
FB_AFFY_5768797	1	8918251
FB_AFFY_4641667	1	8922798
FB_AFFY_4641679	1	8927460
FB_AFFY_4641701	1	8928809
FB_AFFY_4641709	1	8929110
FB_AFFY_4641749	1	8931606
FB_AFFY_4641752	1	8931672
FB_AFFY_4641771	1	8932330
FB_AFFY_4641955	1	8938219
FB_AFFY_4641976	1	8939046
FB_AFFY_4642175	1	8943690
FB_AFFY_4642204	1	8944964
FB_AFFY_4642304	1	8949737
FB_AFFY_4642356	1	8952169
FB_AFFY_6660366	1	8954499
FB_AFFY_6660385	1	8954735
FB_AFFY_9524620	1	8957319
SNP_FB_0673800	1	8958022
FB_AFFY_9524638	1	8958169
FB_AFFY_9524647	1	8958760
SNP_FB_0673806	1	8958866
FB_AFFY_9524653	1	8958957
FB_AFFY_9524659	1	8959082	yes
SNP_FB_0673808	1	8959133
FB_AFFY_9524664	1	8959166
SNP_FB_0673809	1	8959215
FB_AFFY_9524713	1	8961681	yes
FB_AFFY_9524722	1	8962128
FB_AFFY_9524740	1	8963460
FB_AFFY_9524746	1	8963670
FB_AFFY_9524764	1	8964505
FB_AFFY_9524827	1	8966653
FB_AFFY_4641641	1	8975343
FB_AFFY_6744965	1	8996632
FB_AFFY_6744975	1	8996926
FB_AFFY_6745054	1	8998771
FB_AFFY_6745135	1	9004297
FB_AFFY_6745167	1	9007683
FB_AFFY_4641319	1	9011133
FB_AFFY_6744711	1	9014214
FB_AFFY_6744724	1	9014471
FB_AFFY_6744738	1	9014862
FB_AFFY_6744741	1	9014945
FB_AFFY_6744743	1	9014979
FB_AFFY_6744745	1	9015111
FB_AFFY_6744777	1	9016018
FB_AFFY_6744831	1	9017052	yes
FB_AFFY_9366821	1	9027637	yes
FB_AFFY_9366874	1	9028829
FB_AFFY_9366885	1	9028992
FB_AFFY_9366943	1	9030546
FB_AFFY_2157205	1	9074320
FB_AFFY_6892800	1	9093536
FB_AFFY_6892893	1	9108535	yes
FB_AFFY_6892902	1	9108773
FB_AFFY_6892943	1	9109783
FB_AFFY_6892953	1	9110267
FB_AFFY_6892963	1	9111095
FB_AFFY_6892994	1	9116278
FB_AFFY_6892995	1	9116446
FB_AFFY_6893001	1	9117830
FB_AFFY_6893002	1	9117875
FB_AFFY_6893006	1	9118002
FB_AFFY_6893007	1	9118060
FB_AFFY_5834678	1	9120985
FB_AFFY_5834740	1	9122778	yes
FB_AFFY_5834893	1	9127174
FB_AFFY_5834897	1	9127283
FB_AFFY_5834915	1	9127709
FB_AFFY_5834933	1	9128275
FB_AFFY_5834944	1	9128584
FB_AFFY_5833887	1	9154494
FB_AFFY_5833886	1	9154671
FB_AFFY_5833878	1	9155900
FB_AFFY_5833872	1	9156181
FB_AFFY_5833862	1	9157021
FB_AFFY_1493254	1	9166115
FB_AFFY_1493253	1	9166198
FB_AFFY_1493249	1	9166360
FB_AFFY_1493241	1	9166414
FB_AFFY_1989660	1	9170585
FB_AFFY_1989654	1	9170725
FB_AFFY_1989639	1	9171367
FB_AFFY_1989523	1	9174921
FB_AFFY_1989481	1	9176851
FB_AFFY_1989480	1	9177139
FB_AFFY_1989478	1	9177228
FB_AFFY_1989476	1	9177566
FB_AFFY_1989465	1	9178325
FB_AFFY_1989420	1	9180725
FB_AFFY_1989343	1	9182720
FB_AFFY_1989316	1	9183823
FB_AFFY_3977442	1	9193986
FB_AFFY_3977346	1	9197863
FB_AFFY_1459680	1	9210362
FB_AFFY_4609527	1	9219545
FB_AFFY_4938551	1	9233719
FB_AFFY_2157605	1	9234622
FB_AFFY_2157576	1	9235245
FB_AFFY_2157541	1	9236214
FB_AFFY_2157538	1	9236309	yes
FB_AFFY_2157528	1	9236706
FB_AFFY_2157446	1	9238689
FB_AFFY_2157442	1	9238996	yes
FB_AFFY_2157425	1	9239978
FB_AFFY_2157420	1	9240771
FB_AFFY_2157407	1	9241464
FB_AFFY_2157403	1	9241636
FB_AFFY_2157397	1	9241998	yes
FB_AFFY_2157395	1	9242244
FB_AFFY_2157361	1	9243299
FB_AFFY_2157354	1	9244634
FB_AFFY_2157348	1	9245227
FB_AFFY_2157347	1	9245291
FB_AFFY_2157325	1	9246272
FB_AFFY_2157282	1	9247454
FB_AFFY_0475126	1	9250810
FB_AFFY_0475132	1	9251869
FB_AFFY_0475135	1	9252478
FB_AFFY_0475156	1	9254268	yes
FB_AFFY_0475181	1	9254773
FB_AFFY_0475198	1	9255083
FB_AFFY_8855808	1	9260048
FB_AFFY_8855817	1	9260198	yes
FB_AFFY_3734560	1	9296028
FB_AFFY_8724013	1	9317451	yes
FB_AFFY_8724016	1	9317536
FB_AFFY_8724028	1	9317701
FB_AFFY_8724031	1	9317770
FB_AFFY_8724055	1	9318253
FB_AFFY_4938611	1	9328530
FB_AFFY_4938631	1	9328963
FB_AFFY_4938666	1	9329854
FB_AFFY_4938672	1	9330141
FB_AFFY_6336617	1	9333575
FB_AFFY_6336989	1	9336117
FB_AFFY_6336964	1	9337682
FB_AFFY_6336947	1	9338894
SNP_FB_1004093	1	9339140
FB_AFFY_6336854	1	9343112
FB_AFFY_6336763	1	9345984
FB_AFFY_6336759	1	9346104
FB_AFFY_3782100	1	9349483
FB_AFFY_2062605	1	9361676
FB_AFFY_7751202	1	9365301	yes
FB_AFFY_5839695	1	9411688
FB_AFFY_5839626	1	9419319
FB_AFFY_5839502	1	9426935
FB_AFFY_4126461	1	9595178	yes
FB_AFFY_5895443	1	9602039
FB_AFFY_5895413	1	9603497
FB_AFFY_5895323	1	9605110
FB_AFFY_5895290	1	9605663
FB_AFFY_5895246	1	9606325
SNP_FB_0411311	1	9606475
SNP_FB_0411310	1	9606555
FB_AFFY_5895202	1	9607480	yes
SNP_FB_0411306	1	9608055
FB_AFFY_8903447	1	9618477	yes
FB_AFFY_8903414	1	9619776
FB_AFFY_8903361	1	9622000
FB_AFFY_8903354	1	9622605
FB_AFFY_8671904	1	9651601
FB_AFFY_8671896	1	9652060
FB_AFFY_8671895	1	9652118
FB_AFFY_8671884	1	9652767
FB_AFFY_8671862	1	9653599	yes
FB_AFFY_6994614	1	9673455
FB_AFFY_6994618	1	9673485	yes
FB_AFFY_6994715	1	9677288	yes
FB_AFFY_6994718	1	9677361
FB_AFFY_6994765	1	9679072
FB_AFFY_8154745	1	9698245
FB_AFFY_8154742	1	9698255
FB_AFFY_8154739	1	9698632
FB_AFFY_8154730	1	9698905
FB_AFFY_8154725	1	9699113
FB_AFFY_8154718	1	9699443
FB_AFFY_8154713	1	9699663	yes
FB_AFFY_8154653	1	9713715	yes
FB_AFFY_1236945	1	9719761
FB_AFFY_1236953	1	9720095
FB_AFFY_1236988	1	9730492	yes
FB_AFFY_6311241	1	9741165
FB_AFFY_6311284	1	9741635
FB_AFFY_6408214	1	9754178
FB_AFFY_6408484	1	9757765
FB_AFFY_6408607	1	9760973
FB_AFFY_1614104	1	9763198
FB_AFFY_1614105	1	9763368
FB_AFFY_1614107	1	9763670
FB_AFFY_1614109	1	9763965
FB_AFFY_1614112	1	9764430
FB_AFFY_1614124	1	9765327
FB_AFFY_1614135	1	9765823
FB_AFFY_1614136	1	9765974
FB_AFFY_8093256	1	9788826
FB_AFFY_8093229	1	9789589
FB_AFFY_8093213	1	9790077
FB_AFFY_8093212	1	9790147
FB_AFFY_8093211	1	9790260
FB_AFFY_8093198	1	9790624
FB_AFFY_8093162	1	9791973
FB_AFFY_8093143	1	9792671
FB_AFFY_8093114	1	9794034
FB_AFFY_8093113	1	9794094
FB_AFFY_8093102	1	9796056
FB_AFFY_8093025	1	9799038
FB_AFFY_8479922	1	9801831
FB_AFFY_8479903	1	9802849
FB_AFFY_8479636	1	9809164
FB_AFFY_8479603	1	9809887	yes
FB_AFFY_8479593	1	9810124
FB_AFFY_8479592	1	9810182
FB_AFFY_8479591	1	9810216
FB_AFFY_8479585	1	9810401
FB_AFFY_8479557	1	9810849
FB_AFFY_8479554	1	9810922
FB_AFFY_8479473	1	9812407
FB_AFFY_8479442	1	9813146
FB_AFFY_8479380	1	9814997
FB_AFFY_8479275	1	9816676
FB_AFFY_8479249	1	9817023
FB_AFFY_7076599	1	9819550
FB_AFFY_7076597	1	9819783
FB_AFFY_7076553	1	9821044	yes
FB_AFFY_7076448	1	9823550
FB_AFFY_7076430	1	9824172	yes
FB_AFFY_7076410	1	9825086
FB_AFFY_7076364	1	9827931
FB_AFFY_9561712	1	9843100
FB_AFFY_9561699	1	9843708	yes
FB_AFFY_9561603	1	9846849
FB_AFFY_9561554	1	9848475
FB_AFFY_9561553	1	9848549
FB_AFFY_9561517	1	9849563
FB_AFFY_9561487	1	9850507
FB_AFFY_9561477	1	9851281
FB_AFFY_9561473	1	9851337
FB_AFFY_9561469	1	9851809
FB_AFFY_9561465	1	9852344
FB_AFFY_9561456	1	9852807
FB_AFFY_9561438	1	9853493
FB_AFFY_9561430	1	9853962
FB_AFFY_9561429	1	9854093
FB_AFFY_9561427	1	9854131
FB_AFFY_9819993	1	9868115
FB_AFFY_9819916	1	9871357
FB_AFFY_9819915	1	9871452
FB_AFFY_9819914	1	9871486
FB_AFFY_9819894	1	9873124	yes
FB_AFFY_9819893	1	9873157
FB_AFFY_9819889	1	9873456
FB_AFFY_9819879	1	9874348
FB_AFFY_9819860	1	9875866
FB_AFFY_9819846	1	9877322
FB_AFFY_9819833	1	9878482
FB_AFFY_9819823	1	9878798	yes
FB_AFFY_9819813	1	9879452
FB_AFFY_9819811	1	9879545
FB_AFFY_9819808	1	9879623
FB_AFFY_9819788	1	9881034
FB_AFFY_9819759	1	9881377
FB_AFFY_9819753	1	9881466
FB_AFFY_1604644	1	9890155
FB_AFFY_1604633	1	9890314
FB_AFFY_1604632	1	9890318
FB_AFFY_4621537	1	9898463
FB_AFFY_5972326	1	9901852
FB_AFFY_5972309	1	9902190
FB_AFFY_5972179	1	9903843
FB_AFFY_5971973	1	9910540
FB_AFFY_6499080	1	9930264
FB_AFFY_6499099	1	9931046
FB_AFFY_6499101	1	9931090
FB_AFFY_6499108	1	9931394	yes
FB_AFFY_6499112	1	9931469
FB_AFFY_6499113	1	9931529
FB_AFFY_6499114	1	9931701
FB_AFFY_9138600	1	9936055
FB_AFFY_9138582	1	9936405
FB_AFFY_9138569	1	9936952	yes
FB_AFFY_9138446	1	9940339
FB_AFFY_7252092	1	9944530
FB_AFFY_7252089	1	9944682
FB_AFFY_7252082	1	9944935
FB_AFFY_2316075	1	9957891
FB_AFFY_2316055	1	9958596
FB_AFFY_2316054	1	9958670
FB_AFFY_2316053	1	9958685
FB_AFFY_2315939	1	9962704
FB_AFFY_2315907	1	9963852
FB_AFFY_2315897	1	9964017
FB_AFFY_8157226	1	9966214
FB_AFFY_5719347	1	10144698
FB_AFFY_2032865	1	10148087
FB_AFFY_2032787	1	10150366
FB_AFFY_2032752	1	10151461	yes
FB_AFFY_4277272	1	10161460
FB_AFFY_4277307	1	10163043
FB_AFFY_4277318	1	10163469
FB_AFFY_4277373	1	10165037
FB_AFFY_4277426	1	10173310
FB_AFFY_4277431	1	10173414
FB_AFFY_4277436	1	10173621
FB_AFFY_4277461	1	10174875
FB_AFFY_4277466	1	10175138	yes
FB_AFFY_4277474	1	10175523
FB_AFFY_4277504	1	10176544
FB_AFFY_4277509	1	10176788
FB_AFFY_4277514	1	10177064
FB_AFFY_2516867	1	10185960
FB_AFFY_1114113	1	10188721
FB_AFFY_7787698	1	10212476	yes
FB_AFFY_1114710	1	10231701
FB_AFFY_1114692	1	10232330
FB_AFFY_1114690	1	10232444
FB_AFFY_1114689	1	10232482
FB_AFFY_1114674	1	10233079	yes
FB_AFFY_1114657	1	10233597
FB_AFFY_1114646	1	10233806
FB_AFFY_1114627	1	10234576
FB_AFFY_6233012	1	10285105
FB_AFFY_5478673	1	10292432
FB_AFFY_5478634	1	10294507
FB_AFFY_5478628	1	10295362
FB_AFFY_5478627	1	10295410
FB_AFFY_5478619	1	10295722
FB_AFFY_5478616	1	10296016
FB_AFFY_5478615	1	10296295
FB_AFFY_5478568	1	10297713
FB_AFFY_5478539	1	10299357
FB_AFFY_5478517	1	10300087
FB_AFFY_5478508	1	10300802	yes
FB_AFFY_5478486	1	10301661
FB_AFFY_7368056	1	10327497
FB_AFFY_1395121	1	10340662
FB_AFFY_7367865	1	10348010
FB_AFFY_7367120	1	10360679
FB_AFFY_7367941	1	10364394
FB_AFFY_7367947	1	10364754
FB_AFFY_7368001	1	10366040
FB_AFFY_5329467	1	10368289
FB_AFFY_5329472	1	10368488
FB_AFFY_5329510	1	10369818
FB_AFFY_5329525	1	10370265
FB_AFFY_7271202	1	10377788
FB_AFFY_7271232	1	10378414
FB_AFFY_7271246	1	10378714
FB_AFFY_7271259	1	10379163
FB_AFFY_7271266	1	10379359
FB_AFFY_7271275	1	10379540	yes
FB_AFFY_7271294	1	10379930
FB_AFFY_7367230	1	10383609
FB_AFFY_7367373	1	10386461
FB_AFFY_7367382	1	10386799
FB_AFFY_7367388	1	10386926
FB_AFFY_7367391	1	10387116
FB_AFFY_7367475	1	10388429
FB_AFFY_7367484	1	10388754
FB_AFFY_7367515	1	10389369
FB_AFFY_7367619	1	10391410
FB_AFFY_8785632	1	10393441
FB_AFFY_8785682	1	10394545	yes
FB_AFFY_8785718	1	10395516
FB_AFFY_8785724	1	10395919
FB_AFFY_8785735	1	10396174
FB_AFFY_8785754	1	10397240
FB_AFFY_8785771	1	10398398	yes
FB_AFFY_8785772	1	10398462
FB_AFFY_8785774	1	10398525
FB_AFFY_8785788	1	10399536
FB_AFFY_8785907	1	10403084
FB_AFFY_8785964	1	10404515
FB_AFFY_8786013	1	10405420
FB_AFFY_8786041	1	10407640
FB_AFFY_8786048	1	10407854
FB_AFFY_8786086	1	10413040
FB_AFFY_8786095	1	10413932
FB_AFFY_8786156	1	10415194
FB_AFFY_8786157	1	10415231
FB_AFFY_8786171	1	10415556
FB_AFFY_6057904	1	10418467
FB_AFFY_0489857	1	10441403
FB_AFFY_6226007	1	10452697
FB_AFFY_6226035	1	10453923
FB_AFFY_6226118	1	10456888
FB_AFFY_6226144	1	10457431
FB_AFFY_6226166	1	10458939
FB_AFFY_6226209	1	10463540
FB_AFFY_6226210	1	10463614
FB_AFFY_6226237	1	10464115
FB_AFFY_6226239	1	10464292
FB_AFFY_6226268	1	10465265
SNP_FB_1114742	1	10519086
SNP_FB_1114722	1	10523630
SNP_FB_1114720	1	10525128
FB_AFFY_2912195	1	10525141
FB_AFFY_2912203	1	10525534
FB_AFFY_2912256	1	10526765
FB_AFFY_2912315	1	10528575	yes
FB_AFFY_2702553	1	10533977
FB_AFFY_2702499	1	10536192
FB_AFFY_2702496	1	10536397
FB_AFFY_9194655	1	10542482
FB_AFFY_9194648	1	10542819	yes
FB_AFFY_9194443	1	10567167
FB_AFFY_9194303	1	10569399	yes
FB_AFFY_9194290	1	10569785
FB_AFFY_9194186	1	10572495
FB_AFFY_9194123	1	10574212
FB_AFFY_9193993	1	10577764
FB_AFFY_9193991	1	10577874
FB_AFFY_9193945	1	10579071
FB_AFFY_9193738	1	10581534
FB_AFFY_9193694	1	10608318
FB_AFFY_6430114	1	10610462
FB_AFFY_6430119	1	10611131
FB_AFFY_6430125	1	10611547
FB_AFFY_6430126	1	10611788
FB_AFFY_6430151	1	10614954
FB_AFFY_6430165	1	10616064
FB_AFFY_6430208	1	10617616
FB_AFFY_2786900	1	10623902	yes
FB_AFFY_2786911	1	10624175	yes
FB_AFFY_2786938	1	10624803
FB_AFFY_2786975	1	10625719
FB_AFFY_8367751	1	10634675
FB_AFFY_8367769	1	10635545
FB_AFFY_8367852	1	10637822
FB_AFFY_8367887	1	10638562
FB_AFFY_8367893	1	10638884
FB_AFFY_8367904	1	10639371
FB_AFFY_8367974	1	10650609	yes
FB_AFFY_8367988	1	10651567
FB_AFFY_2532418	1	10663533
SNP_FB_1021087	1	10664547
FB_AFFY_2532357	1	10664706
FB_AFFY_2532354	1	10664923
FB_AFFY_2532341	1	10665433
FB_AFFY_2614802	1	10680270
FB_AFFY_2614815	1	10680785
FB_AFFY_2614823	1	10681139
SNP_FB_1099992	1	10689866
FB_AFFY_3379900	1	10693259
FB_AFFY_4114456	1	10719435
FB_AFFY_4114500	1	10720663
FB_AFFY_4114512	1	10721072
FB_AFFY_4114519	1	10721401
FB_AFFY_4114542	1	10722799
FB_AFFY_4114564	1	10723990
FB_AFFY_4114568	1	10724102
FB_AFFY_4114585	1	10724692
FB_AFFY_4114586	1	10724696
FB_AFFY_4114588	1	10724754
FB_AFFY_4114602	1	10725113
FB_AFFY_4114633	1	10726520
FB_AFFY_4114634	1	10726522
FB_AFFY_4114641	1	10726761
FB_AFFY_4114644	1	10727111
FB_AFFY_4114653	1	10727504
FB_AFFY_6073294	1	10748056
FB_AFFY_2513284	1	10750245
FB_AFFY_2513283	1	10750251
FB_AFFY_6229129	1	10778927
FB_AFFY_6229138	1	10779055
SNP_FB_0411478	1	10785803
SNP_FB_0411483	1	10787526
FB_AFFY_0437111	1	10787684
FB_AFFY_0437098	1	10788450
FB_AFFY_0437093	1	10788720
FB_AFFY_0437088	1	10788953
FB_AFFY_0437073	1	10790203
SNP_FB_0411487	1	10790519
SNP_FB_0411488	1	10790568
RosBREEDSNP_SNP_AG_4746500_Lg1_MDP0000213515_MAF40_MDP0000213515_exon1	1	10790670
FB_AFFY_0437060	1	10791061
FB_AFFY_0437022	1	10791747
SNP_FB_0411493	1	10791858
FB_AFFY_0437012	1	10791952
SNP_FB_0411495	1	10792347
FB_AFFY_0436924	1	10793558
FB_AFFY_0436921	1	10793661
FB_AFFY_3552119	1	10827364
FB_AFFY_3552112	1	10827572
FB_AFFY_3552111	1	10827621
FB_AFFY_3552057	1	10828872
FB_AFFY_5355793	1	10840716
FB_AFFY_6482342	1	10843162
FB_AFFY_6482339	1	10843227
FB_AFFY_6482291	1	10844068
FB_AFFY_2661435	1	10846580
FB_AFFY_0286360	1	10856322
FB_AFFY_5496505	1	10875687	yes
FB_AFFY_5496488	1	10876218
FB_AFFY_5496467	1	10876786
GBS_1_3258950	1	10879329
FB_AFFY_5496413	1	10879692
FB_AFFY_5496395	1	10880583	yes
FB_AFFY_5496383	1	10880906
FB_AFFY_5496334	1	10882592
FB_AFFY_5496177	1	10913073
FB_AFFY_5496170	1	10913241
FB_AFFY_5496168	1	10913344
FB_AFFY_5496103	1	10916340
FB_AFFY_5496101	1	10916521
FB_AFFY_4332852	1	10938435	yes
FB_AFFY_4332668	1	10943693
FB_AFFY_4332667	1	10943731
FB_AFFY_4332584	1	10945872
FB_AFFY_4332523	1	10947613
FB_AFFY_4332518	1	10947771
FB_AFFY_3815661	1	10970496
FB_AFFY_3815539	1	10972346
FB_AFFY_3815513	1	10972656
FB_AFFY_3815468	1	10973154
FB_AFFY_6063914	1	11079763
FB_AFFY_6063854	1	11081398
FB_AFFY_6489914	1	11112699
FB_AFFY_6489970	1	11114096
FB_AFFY_6489999	1	11115446
FB_AFFY_6490046	1	11116812
FB_AFFY_6490078	1	11118288
FB_AFFY_6490121	1	11119485
FB_AFFY_4484509	1	11137542
FB_AFFY_4484520	1	11137983
FB_AFFY_4484611	1	11140620
FB_AFFY_8861307	1	11158705
FB_AFFY_8861303	1	11159405
FB_AFFY_8861281	1	11160121
FB_AFFY_8861245	1	11161942
FB_AFFY_8861122	1	11165913
FB_AFFY_8861120	1	11165967	yes
FB_AFFY_8861103	1	11166450
FB_AFFY_8861098	1	11167403
FB_AFFY_8860936	1	11175077
FB_AFFY_6054903	1	11195290
FB_AFFY_6054955	1	11196862
FB_AFFY_6055052	1	11199860
FB_AFFY_6055087	1	11200428
FB_AFFY_6055092	1	11200770
FB_AFFY_1970567	1	11217476
FB_AFFY_1970564	1	11217852
FB_AFFY_1970404	1	11226688
FB_AFFY_8358364	1	11230532
FB_AFFY_8358365	1	11230565
FB_AFFY_8358476	1	11233230
FB_AFFY_5556825	1	11240528
FB_AFFY_5556833	1	11242499
FB_AFFY_6053892	1	11243669
FB_AFFY_6053899	1	11243844
FB_AFFY_6053901	1	11243906
FB_AFFY_6054450	1	11251024
FB_AFFY_8883369	1	11261083
FB_AFFY_8883309	1	11263281
FB_AFFY_8883128	1	11266869
FB_AFFY_8883127	1	11266938
FB_AFFY_8883125	1	11266987
FB_AFFY_8883120	1	11267068
FB_AFFY_8883106	1	11267614
FB_AFFY_8883102	1	11267671	yes
FB_AFFY_8883101	1	11267972
FB_AFFY_8883092	1	11268314	yes
FB_AFFY_8883087	1	11269526
FB_AFFY_8883035	1	11273431
FB_AFFY_8883005	1	11274965
FB_AFFY_8882999	1	11275145
FB_AFFY_8882785	1	11282219
FB_AFFY_8882783	1	11282837
FB_AFFY_8882780	1	11283755
FB_AFFY_8882754	1	11284636
FB_AFFY_8247027	1	11291388
FB_AFFY_8247028	1	11291501
FB_AFFY_0085773	1	11303779
FB_AFFY_0085776	1	11304027
FB_AFFY_0085788	1	11304788
FB_AFFY_8138479	1	11308137
FB_AFFY_8138522	1	11309606
FB_AFFY_8138563	1	11310873
FB_AFFY_8138588	1	11311400
FB_AFFY_8640608	1	11323409
FB_AFFY_8640697	1	11326084
FB_AFFY_8640703	1	11326571
FB_AFFY_1823786	1	11339342
FB_AFFY_2768651	1	11348133
FB_AFFY_2768645	1	11348427
FB_AFFY_1031665	1	11365277
FB_AFFY_1031654	1	11365536
FB_AFFY_1031653	1	11365545
FB_AFFY_1031647	1	11365883
FB_AFFY_1031602	1	11367104
FB_AFFY_1031576	1	11368486
FB_AFFY_4844076	1	11375619
FB_AFFY_4844035	1	11377263
FB_AFFY_4844021	1	11377957	yes
RosBREEDSNP_SNP_AC_8789324_Lg1_02428_MAF30_21164_exon1	1	11380289
SNP_FB_0417007	1	11380952	yes
SNP_FB_0416997	1	11385169
FB_AFFY_3072606	1	11385302	yes
FB_AFFY_3072618	1	11386899	yes
FB_AFFY_3072791	1	11394647
FB_AFFY_3072804	1	11395027
FB_AFFY_3072813	1	11395858
FB_AFFY_3072921	1	11399262
FB_AFFY_2015082	1	11408880
FB_AFFY_2015078	1	11409128
FB_AFFY_2015077	1	11409135
FB_AFFY_2015074	1	11409330
FB_AFFY_2015003	1	11411834
FB_AFFY_2014860	1	11415505
FB_AFFY_2014837	1	11416249
FB_AFFY_2014696	1	11421025
FB_AFFY_7038989	1	11448620
FB_AFFY_7039014	1	11449114
FB_AFFY_6282785	1	11460751
FB_AFFY_6282783	1	11460828
FB_AFFY_6282778	1	11461233
FB_AFFY_6282770	1	11461752
FB_AFFY_6282747	1	11463063
FB_AFFY_6282671	1	11465136
FB_AFFY_6282652	1	11465821	yes
FB_AFFY_6282630	1	11466312
FB_AFFY_5185091	1	11470890
FB_AFFY_5185024	1	11473199
FB_AFFY_5185003	1	11473949
FB_AFFY_5184987	1	11474720
FB_AFFY_5184931	1	11475723
FB_AFFY_5184912	1	11476018
FB_AFFY_5184907	1	11476254	yes
FB_AFFY_5184862	1	11478119
FB_AFFY_5184843	1	11479343
FB_AFFY_5184835	1	11479709
FB_AFFY_7607829	1	11484060
FB_AFFY_7607832	1	11484208
FB_AFFY_7607842	1	11484521
FB_AFFY_7607843	1	11484541
FB_AFFY_4820099	1	11509684
FB_AFFY_7607981	1	11521848
FB_AFFY_0529842	1	11538150
FB_AFFY_0529849	1	11538222
FB_AFFY_0529883	1	11539125
FB_AFFY_0529915	1	11540109
FB_AFFY_0529916	1	11540148
FB_AFFY_0529930	1	11543459
FB_AFFY_0529953	1	11544393
FB_AFFY_9749624	1	11560123
FB_AFFY_9749594	1	11562401
SNP_FB_0939072	1	11576436	yes
SNP_FB_0939070	1	11576687
FB_AFFY_9749299	1	11577157
SNP_FB_0939068	1	11577494
FB_AFFY_9749246	1	11578078
FB_AFFY_9749242	1	11578212
FB_AFFY_9749241	1	11578252
SNP_FB_0939067	1	11578504
SNP_FB_0939060	1	11580598	yes
FB_AFFY_9749191	1	11581613	yes
FB_AFFY_9749190	1	11581651
FB_AFFY_9749135	1	11583964
FB_AFFY_9749131	1	11584263
FB_AFFY_2716852	1	11596470
FB_AFFY_2716830	1	11597585
FB_AFFY_2716827	1	11597729
FB_AFFY_2716822	1	11598032
FB_AFFY_2716767	1	11599285
FB_AFFY_2716758	1	11599827
FB_AFFY_2716732	1	11600318
FB_AFFY_2716726	1	11600502	yes
FB_AFFY_2716722	1	11600560	yes
FB_AFFY_2716654	1	11602894
FB_AFFY_2716612	1	11603897
SNP_FB_0411700	1	11631784	yes
SNP_FB_0411698	1	11631908
FB_AFFY_5855825	1	11632755
FB_AFFY_2791470	1	11651421
FB_AFFY_2791478	1	11651984
FB_AFFY_2791487	1	11652299
FB_AFFY_3881995	1	11662490
FB_AFFY_3881990	1	11662661
FB_AFFY_4313124	1	11682070
FB_AFFY_4313136	1	11682285
FB_AFFY_6857463	1	11703373	yes
FB_AFFY_6857456	1	11703782
FB_AFFY_6857455	1	11703817
FB_AFFY_6857441	1	11704099
FB_AFFY_6857361	1	11705674
FB_AFFY_6857359	1	11705817
FB_AFFY_6857357	1	11705887
FB_AFFY_6857355	1	11706234
FB_AFFY_6857352	1	11706602
FB_AFFY_6857346	1	11707340
FB_AFFY_6857335	1	11707573
FB_AFFY_6857324	1	11707868
FB_AFFY_6857308	1	11709376
FB_AFFY_6857266	1	11710958
FB_AFFY_6857226	1	11713749
FB_AFFY_4969964	1	11714066	yes
FB_AFFY_6857212	1	11714788
FB_AFFY_6857023	1	11724147
FB_AFFY_6857018	1	11724499
FB_AFFY_6857015	1	11724817
FB_AFFY_6857004	1	11725369	yes
FB_AFFY_6856973	1	11727150
FB_AFFY_6856961	1	11727516
FB_AFFY_6856954	1	11727725
FB_AFFY_5336133	1	11762048
FB_AFFY_5336038	1	11767261
FB_AFFY_5336027	1	11767658
FB_AFFY_9089874	1	11776028
FB_AFFY_9089957	1	11777395
FB_AFFY_5336429	1	11801936
FB_AFFY_5336420	1	11802137
FB_AFFY_5336396	1	11802939
FB_AFFY_5336391	1	11803230
FB_AFFY_5336275	1	11808209
FB_AFFY_5336225	1	11810618
FB_AFFY_1357251	1	11828034
FB_AFFY_1357244	1	11828239
FB_AFFY_4849625	1	11830568
FB_AFFY_4849644	1	11831626
FB_AFFY_4849656	1	11832205
FB_AFFY_4850586	1	11832403
FB_AFFY_4850585	1	11832855
FB_AFFY_4850569	1	11833842	yes
FB_AFFY_4850568	1	11833943
FB_AFFY_4850556	1	11834223
FB_AFFY_4237527	1	11858510
FB_AFFY_5953319	1	11956629
FB_AFFY_5953317	1	11956686
FB_AFFY_5953250	1	11959197
FB_AFFY_5953228	1	11959808
FB_AFFY_1331251	1	11964584
FB_AFFY_1331260	1	11964809
[truncated: 251,096+ more rows]
