# Supplementary material for: Using whole-genome SNP data to reconstruct a large multi-generation pedigree in apple germplasm
Source: BMC Plant Biol. 2020 Jan 2;20:2. doi: 10.1186/s12870-019-2171-6 (PMC6941274; doi:10.1186/s12870-019-2171-6)
Supplement: Supplementary file 3 — Additional file 3: Table S3. Complete parent-offspring trios inferred with less than 600 Mendelian Errors (ME), indicating the preferred name of the offspring (Preferred Name Offspring) and its MUNQ (MUNQ O), the preferred names of the parents (Preferred Name P1, Preferred Name P2) and their MUNQ (MUNQ P1, MUNQ P2), the number of ME (# ME), presupposed parents (Parent1 from Literature, Parent 2 from Literature) and source of this documentation (Source_parents), consistency of inferred parents with literature (P1_confirmed and P2_confirmed), consistency of dates, i.e. offspring younger than its inferred parent(s), on the basis of documented dates indicated in Additional file 1: Table S1 (Date consistent P1 and Date consistent P2). The trios for which presupposed parent(s) were identified are listed in the first 143 lines, while the remaining are below. In each part, the trios are sorted alphabetically according to the preferred name of the offspring. When presupposed parents were identified, parents considered as P1 and P2 were sorted according to literature. For the remaining trios, parents were attributed to P1 and P2 arbitrarily. [file 12870_2019_2171_MOESM3_ESM.xlsx]

## Sheet: Suppl_Table_S3
Preferred Name Offspring	MUNQ Off	Preferred Name P1	MUNQ P1	Preferred Name P2	MUNQ P2	# ME	Parent 1 from Literature	Parent 2 from Literature	Source_parents	P1 confirmed	P2 confirmed	Date consistent P1	Date consistent P2
Adersleber Calville	113	Calville Blanc d'Hiver	95	Alexander	30	15	Calville Blanc d'Hiver	Gravenstein	40	yes	no	OK	OK
Akane	785	Jonathan	57	Worcester Pearmain	550	20	Jonathan	Worcester Pearmain	15	yes	yes	OK	OK
Alice	233	Ingrid Marie	32	Gyllenkroks Astrakan	921	575	Ingrid Marie	-	40	yes		OK	OK
Alkmène	96	Geheimrat Doktor Oldenburg	658	Cox's Orange Pippin	163	16	Geheimrat Dr Oldenburg	Cox's Orange Pippin	15; 23; 40	yes	yes	OK	OK
Altländer Pfannkuchenapfel	231	Boiken	108	Dutch Mignonne	629	43	Boiken	Dutch Mignonne	44	yes	yes	OK	OK
Aroma	80	Ingrid Marie	32	Filippa	94	29	Ingrid Marie	Filippa	16; 38; 40	yes	yes	OK	OK
Arona	1819	Lobo	788	Iedzenu	1822	47	Lobo	Iedzenu	44	yes	yes
Ascot	3173	Northern Spy	23	Wealthy	6	23	Northern Spy	-	40	yes		OK	OK
Astillisch	654	Red Astrachan	82	Signe Tillisch	34	21	Red Astrachan	Signe Tillisch	23; 40	yes	yes	OK	OK
Barry	929	McIntosh	508	Cox's Orange Pippin	163	23	McIntosh	Cox's Orange Pippin	40	yes	yes	OK	OK
Beauty of Moray	1925	Keswick Codlin	1438	Stirling Castle	2103	23	Keswick Codlin	Stirling Castle	44	yes	yes	OK	OK
Belle de Mleiev	1563	McIntosh	508	King of the Pippins	37	18	McIntosh	King of the Pippins	23; 44	yes	yes
Ben's Red	2035	Devonshire Quarrenden	622	Box Apple	2025	62	Devonshire Quarrenden	?Farleigh Pippin (or Box Apple)	40 (or 44)	yes	no (or yes)	OK	WRONG
Berna	2082	Winter Banana	50	Cox's Orange Pippin	163	30	Winter Banana	Belle de Boskoop	40	yes	no	OK	OK
Bessemyanka Michurina	676	Alexander	30	Borowitsky	29	22	Skrizhapel (or Skryzhapel)	Komsin Bessemyanka (or Bessemyanka cosminskaya)	70	no	no	OK	OK
Bláhovo Libovické	2311	Bismarck	3	Winter Banana	50	15	Northern Spy	Cellini	109	no	no	OK	OK
Blahova Reneta	931	Cox's Orange Pippin	163	Mother	488	16	Cox's Orange Pippin	Wagenar	40; 95	yes	no	OK	OK
Bláhův Poklad	694	Bláhovo Libovické	2311	Framboise d'Oberland	47	47	Bláhovo Libovické	Framboise d'Oberland	44	yes	yes	OK	OK
Braeburn	668	Delicious	448	Sturmer's Pippin	5249	23	Lady Hamilton	-	31; 100	no		OK	OK
Brighton	2011	Red Dougherty	939	Northern Spy	23	36	Red Dougherty	Northern Spy	44	yes	yes	OK	OK
Bushey Grove	1893	Alexander	30	Dumelow's Seedling	340	36	?Queen	?Bismarck	40	no	no	OK	OK
Calville Rouge du Mont Dore	963	Alexander	30	Calville Rouge d'Hiver	361	11	Grand Alexandre	Calville Rouge d'Hiver	23; 44	yes	yes	OK	OK
Charles Ross	245	Peasgood's Nonsuch	51	Cox's Orange Pippin	163	5	Peasgood's Nonsuch	Cox's Orange Pippin	40; 82	yes	yes	OK	OK
Cottenham Seedling	1890	Dumelow's Seedling	340	Bess Pool	2036	24	Dumelow's Seedling	-	40	yes		OK	OK
Deltana	936	Granny Smith	548	Florina	566	72	(Golden delicious x Grive rouge) (or Granny Smith)	Florina	105 (or 23)	no (or yes)	yes
Directeur Lesage	26	White Transparent	25	Framboise d'Oberland	47	65	White Transparent	Framboise d'Oberland	23	yes	yes	OK	OK
Discovery	75	Worcester Pearmain	550	Beauty of Bath	11	12	Worcester Pearmain	Beauty of Bath	15; 23	yes	yes	OK	OK
Dronning Louise	1769	Prinzen Apfel	81	Margil	732	22	Filippa	Cox's Orange Pippin	22	no	no	OK	OK
Dukat	678	Geheimrat Doktor Oldenburg	658	Cox's Orange Pippin	163	19	Golden Delicious (or Geheimrat Doktor Oldenburg)	Cox's Orange Pippin	40 (or 15)	no (or yes)	yes	OK	OK
Dülmener Rosenapfel	232	Dutch Mignonne	629	White Astrachan	24	13	Gravenstein (or Dutch Mignonne)	White Astrachan	40 (or 23)	no (or yes)	yes	OK	OK
Ellison's Orange	53	Cox's Orange Pippin	163	Cellini	110	17	Cox's Orange Pippin	Calville Blanche (or Cellini)	31; 40 (or 30)	yes	no (or yes)	OK	OK
Emilia	2802	Northern Spy	23	Wealthy	6	22	Northern Spy	-	40	yes		OK	OK
Emneth Early	644	Hawthornden	291	Keswick Codlin	1438	20	Lord Grosvenor	Keswick Codlin	40	no	yes	OK	OK
Faurot	1556	Ben Davis	106	Jonathan	57	17	Ben Davis	Jonathan	6; 58	yes	yes	OK	OK
Fiessers Erstling	639	Bismarck	3	Keswick Codlin	1438	18	Bismarck	-	40	yes		OK	OK
Fiesta	763	Cox's Orange Pippin	163	Idared	717	55	Cox's Orange Pippin	Idared	15; 38; 40	yes	yes	OK	OK
Franklin	1560	Delicious	448	McIntosh	508	24	Delicious	Mc Intosh	79	yes	yes	OK	OK
Fred Webb	2054	Winter Marigold	324	Gascoyne's Scarlet	45	31	Winter Marigold	Gascoyne's Scarlet	44	yes	yes	OK	OK
Freiherr von Berlepsch	49	Ananas Reinette	69	Danziger Kantapfel	722	9	Ananas Reinette (or Zuccalmaglios Renette)	Ribston Pippin (or Danziger Kantapfel)	40; 59 (or 23)	yes (or no)	no (or yes)	OK	OK
Fuji	318	Rall's Janet	546	Delicious	448	6	Ralls Janet	Delicious	15; 38; 40; 43	yes	yes	OK	OK
Gala	739	Kidd's Orange Red	584	Golden Delicious	65	8	Kidd's Orange Red	Golden Delicious	15; 38; 40; 43	yes	yes	OK	OK
Geheimrat Doktor Oldenburg	658	Alexander	30	Ananas Reinette	69	25	Minister von Hammerstein	Baumann's Reinette	15; 40	no	no	OK	OK
George Carpenter	523	Peasgood's Nonsuch	51	King of the Pippins	37	22	Blenheim Orange (or Peasgood's Nonsuch)	King of the Pippins	40 (or 23)	no (or yes)	yes	OK	OK
Gloster 69	625	Glockenapfel	85	Delicious	448	28	Weisser Winter Glockenapfel	Richared Delicious	15; 38; 40	~yes	~yes	OK	OK
Godelieve Hegmans	2116	Red Astrachan	82	Transparente de Croncels	62	16	Red Astrachan	Transparente de Croncels	44	yes	yes
Golden Melon	2847	Golden Delicious	65	Indo	1481	12	Golden Delicious	Indo	30; 40	yes	yes	OK	OK
Golden Spire	2091	Keswick Codlin	1438	Manks Codlin	7	27	Keswick Codlin	-	22	yes		OK	OK
Goldrush	1110	Coop17	2386	Golden Delicious	65	158	Co-op 17	Golden Delicious	15; 38	yes	yes		OK
Grenadier	93	Keswick Codlin	1438	Hawthornden	291	23	Keswick Codlin	Early Victoria (Emneth Early)	22 (under the name of Hindbæræble)	yes	no	OK	OK
Großherzog Friedrich von Baden	35	Bismarck	3	Keswick Codlin	1438	18	Bismarck	Winter Kalville	31; 89	yes	no	OK	OK
Hanaskog	1807	Oranie	48	Saint Germain	31	39	Oranie ?	-	29	yes
Herma	765	Jonathan	57	Ontario	17	12	Jonathan	Ontario	70;+	yes	yes	OK	OK
Herring's Pippin	819	Cox's Orange Pippin	163	Cellini	110	13	Cox's Orange Pippin	-	22; 30	yes		OK	OK
Horei	1123	Rall's Janet	546	Golden Delicious	65	6	Ralls Janet	Golden Delicious	15; 40	yes	yes	OK	OK
Howgate Wonder	1237	Annie Elizabeth	15	Peasgood's Nonsuch	51	17	Blenheim Orange	Newton Wonder	40	no	no	OK	OK
HYB.N°29	2415	Winesap	447	Prima	267	446	Winesap	(X2599)	15	yes	no
Idared	717	Jonathan	57	Wagener	462	34	Jonathan	Wagnerapfel	15; 38; 40; 43	yes	~yes	OK	OK
Ilga	1797	Delicious	448	Ruhm von Kirchwerder	2292	19	Delicious	-	171	yes		OK	OK
Ingrid Marie	32	Cox's Orange Pippin	163	Cox's Pomona	2033	13	Cox's Orange Pippin	Guldborg? (or Cox's Pomona)	15; 38 (or 22)	yes	no (or yes)	OK	OK
Ivette	246	Golden Delicious	65	Cox's Orange Pippin	163	5	Golden Delicious	Cox’s Orange Pippin	15; 40	yes	yes	OK	OK
Jamba	1228	Melba	167	James Grieve	78	30	Melba	James Grieve	15; 40	yes	yes	OK	OK
James Grieve	78	Potts' Seedling	14	Cox's Orange Pippin	163	28	Cox's Orange Pippin or Potts' Seedling	-	15; 31; 38; 40	yes and yes		OK	OK
Joyce	3172	McIntosh	508	Borowitsky	29	18	McIntosh	-	40	yes		OK	OK
Karolka	2975	Trat. Laze	2284	Míšeň jaroměřská červená	304	28	Tirolka	Kandil Sinap	40	no	no	WRONG	WRONG
Katja	286	James Grieve	78	Worcester Pearmain	550	123	James Grieve	Worcester Pearmain	15; 40	yes	yes	OK	OK
Kidd's Orange Red	584	Cox's Orange Pippin	163	Delicious	448	11	Cox's Orange Pippin	Delicious	15; 40; 43	yes	yes	OK	OK
King David	71	Jonathan	57	Winesap	447	18	?Jonathan	?Arkansas Black	40	yes	no	OK	OK
Kinsei	1722	Golden Delicious	65	Delicious	448	7	Golden Delicious	Delicious	176	yes	yes	OK	OK
Konsta	1778	Lobo	788	Antonovka Obyknovennaja	4	35	Lobo	Antonovka	154	yes	yes	OK	OK
Kramforsäpple	1811	Sävstaholm	573	Åkerö	308	48	Sävstaholm	Åkerö	44	yes	yes	OK	OK
Kyokko	2850	Rall's Janet	546	McIntosh	508	24	Ralls Janet	McIntosh	40	yes	yes	OK	OK
La Nationale	757	Calville Rouge d'Hiver	361	Cusset	186	71	Calville Rouge d'Hiver	Cusset	23	yes	yes	OK	OK
Laubain n°1	2126	Bismarck	3	Golden Noble	90	17	Bismarck	Golden Noble	44	yes	yes
Laxton's Pearmain	822	Cox's Orange Pippin	163	Cellini	110	8	Cox's Orange Pippin	Wyken Pippin (or Cellini)	40 (or 30)	yes	no (or yes)	OK	OK
Laxton's Rearguard	1994	Court Pendu Plat	105	Cox's Orange Pippin	163	9	Court Pendu Plat	Ribston Pippin	40	yes	no	OK	OK
Laxton's Superb	667	Cellini	110	Cox's Orange Pippin	163	8	Wyken Pippin	Cox's Orange Pippin	26; 38; 40	no	yes	OK	OK
Libovické Muškátové	2293	Mother	488	White Transparent	25	19	Hornoluzicka muskatova reneta	Otcovo	123	no	no	OK	OK
Liscio di Cumiana	1713	Koestlicher	114	Renetta di Grenoble	263	38	Koestlicher	Renetta di Grenoble	44	yes	yes
Lord Derby	129	Forester	1920	Woodford	149	15	Catshead	-	40	no		dubious	dubious
Maidstone Favourite	655	Alexander	30	Beauty of Bath	11	15	Alexander	Beauty of Bath	40	yes	yes	OK	OK
Mareda	1937	Jonathan	57	Northern Spy	23	9	Winesap	-	40	no		OK	OK
Mary Barnett	1949	Cox's Orange Pippin	163	Dumelow's Seedling	340	19	Lane's Prince Albert	Lady Sudeley	40	no	no	OK	OK
Mela Golden Simile di Villa Collemandina	1692	Rosa Mantovana	101	Yellow Bellflower	77	100	Rosa Mantovana	Yellow Bellflower	44	yes	yes
Melrose	526	Jonathan	57	Delicious	448	9	Jonathan	Delicious	15; 40; 43	yes	yes	OK	OK
Meran	685	Golden Delicious	65	Jonathan	57	15	Golden Delicious	Jonathan	2	yes	yes	OK	OK
Merton Worcester	261	Cox's Orange Pippin	163	Worcester Pearmain	550	12	Cox's Orange Pippin	Worcester Pearmain	15; 40	yes	yes	OK	OK
Minister von Hammerstein	672	Reinette de Landsberg	61	Calville Blanc d'Hiver	95	14	Landsberger Reinette	-	40	~yes		OK	OK
Mio	543	Worcester Pearmain	550	Oranie	48	18	Worcester Pearmain	Oranie	15; 31; 40; 44	yes	yes	OK	OK
Moravcovo	2283	Roter Jungfernapfel	1529	Simonffy Piros	1377	43	Roter Jungfernapfel	Simonffy Piros	44	yes	yes	OK	OK
Nathusius’ Taubenapfel	2268	Bláhovo Libovické	2311	Transparente de Croncels	62	9	Bláhovo Libovické	Transparente de Croncels	44	yes	yes	WRONG	WRONG
Neue Goldparmane	97	Dutch Mignonne	629	King of the Pippins	37	22	Golden Winter Pearmain	Parker's Pippin	40	no	no	OK	OK
Norfolk Beauty	2097	Harvey	1875	Hawthornden	291	191	Warner's King	Walton Abbey	40	no	no	OK	OK
Nyckelby	1861	Lobo	788	Cox's Pomona	2033	14	Lobo	Cox's Pomona	44	yes	yes
Oberle	1784	Early Red Bird	236	Stark Earliest	468	40	Early Red Bird	Stark Earliest	44	yes	yes
Odin	252	Golden Delicious	65	Ingrid Marie	32	3	Golden Delicious	Ingrid Marie	15; 40	yes	yes	OK	OK
Ontario	17	Wagener	462	Northern Spy	23	20	Wagener	Northern Spy	31; 40	yes	yes	OK	OK
Orin	2625	Golden Delicious	65	Indo	1481	8	Golden Delicious	Indo	40	yes	yes	OK	OK
Panenské Veliké	2265	Roter Jungfernapfel	1529	Reinette de Landsberg	61	19	Roter Jungfernapfel	Reinette de Landsberg	44	yes	yes	OK	OK
Peasgood's Nonsuch	51	Alexander	30	Golden Noble	90	15	Catshead	-	40	no		OK	OK
Petr Broich	2321	Annie Elizabeth	15	Peasgood's Nonsuch	51	18	Annie Elizabeth	Peasgood's Nonsuch	44	yes	yes	dubious	dubious
President Boudewijn	2823	Jonathan	57	Cox's Orange Pippin	163	13	Jonathan	Cox's Orange Pippin	40	yes	yes	OK	OK
Président Roulin	111	Golden Noble	90	Bismarck	3	11	Joseph de Brichy	Bismarck	57	no	yes	OK	OK
Primus	2827	Reinette Rouge Etoilee	46	Cox's Orange Pippin	163	33	Reinette Rouge Etoilee	Cox's Orange Pippin	40	yes	yes	OK	OK
Prince Edward	1999	Cox's Pomona	2033	Cox's Orange Pippin	163	16	Cox's Pomona	Cellini	40	yes	no	OK	OK
Prinses Beatrix	2831	Cox's Orange Pippin	163	Jonathan	57	26	Cox's Orange Pippin	Jonathan	40	yes	yes	OK	OK
Prinses Irene	1483	Jonathan	57	Cox's Orange Pippin	163	259	Jonathan	Cox's Orange Pippin	40	yes	yes	OK	OK
Prinses Marijke	2830	Jonathan	57	Cox's Orange Pippin	163	14	Jonathan	Cox's Orange Pippin	30; 40	yes	yes	OK	OK
Proche	2308	Roter Herbstkalvill	13	Reinette de Landsberg	61	28	Roter Herbstkalvill	Reinette de Landsberg	44	yes	yes	OK	OK
Reinette César	2240	Golden Delicious	65	Cox's Orange Pippin	163	6	Golden Delicious	Cox’s Orange Pippin	15	yes	yes
Rival	660	Peasgood's Nonsuch	51	Cox's Orange Pippin	163	25	Peasgood's Nonsuch	Cox's Orange Pippin	40	yes	yes	OK	OK
Rivers' Early Peach	2099	Irish Peach	2093	Aspa	1855	68	Irish Peach	Aspa	44	yes	yes	OK	OK
Rödluvan	107	Lobo	788	Barchatnoje	1768	55	Lobo	Barhatnoe	40; 44	yes	~yes	OK
Ros Magior	1658	Imperiale	321	Rome Beauty	334	43	Imperiale	Rome Beauty	44	yes	yes
Rose d'Ajoie Blaser	1044	Sauergrauschapfel	670	Calville Rouge d'Hiver	361	22	Sauergrauschapfel	Calville Rouge d'Hiver	23	yes	yes
Rose de Berne	83	Sauergrauschapfel	670	Calville Rouge d'Hiver	361	35	Sauergrauschapfel	Calville Rouge d'Hiver	23	yes	yes	OK	OK
Rubens	767	Knobby Russet	1946	Cox's Orange Pippin	163	43	Reinette Rouge Etoilee	Cox's Orange Pippin	40	no	yes	OK	OK
Růžena Bláhová	743	Mother	488	Queen	54	9	Mother (American)	James Grieve (or Queen)	40 (or 23)	~yes	no (or yes)	OK	OK
S.Giuseppe	1646	Abbondanza	327	Rambour Frank	493	49	Abbondanza	Rambour Frank	44	yes	yes
Šarlatová Parména	2269	Framboise de Holovousy	452	White Astrachan	24	26	Framboise de Holovousy	White Astrachan	44	yes	yes	OK	OK
Schweizer Orangenapfel	764	Ontario	17	Cox's Orange Pippin	163	21	Ontario	Cox’s Orange Pippin	23; 31; 40	yes	yes	OK	OK
Scodellino	1642	Abbondanza	327	Decio	397	82	Abbondanza	Decio	44	yes	yes
Shin Indo	2849	Indo	1481	Golden Delicious	65	7	Indo	Golden Delicious	30; 40	yes	yes	dubious	OK
Shinko	2848	Rall's Janet	546	Jonathan	57	16	Ralls Janet	Jonathan	40	yes	yes	OK	OK
Sicilia Piccola	330	Appio (TN)	780	Limoncella	708	143	Appio (TN)	Limoncella	44	yes	yes
Signe Tillisch	34	London Pippin	84	Alexander	30	16	Calville Blanc d'Hiver	-	40	no		OK	OK
Sissons's Worksop Newtown	2027	Grimes Golden	3190	York Imperial	587	25	Newtown Pippin	-	40	no		OK	OK
Siugisdesert	2651	Osenee Polosatoe	1448	Wealthy	6	86	Antonovka	Wealthy	40	no	yes	dubious	OK
Sowman's Seedling	1896	Grenadier	93	Bismarck	3	19	Grenadier	Ecklinville	40	yes	no	OK	OK
Stenkyrke	463	Fullerö	1857	Danziger Kantapfel	722	44	Fullerö	Danziger Kantapfel	44	yes	yes
Stowell Cox	2671	Cox's Orange Pippin	163	Democrat	112	17	Cox's Orange Pippin	Democrat	40	yes	yes	OK	OK
Sudeten Reinette	2322	Ananas Reinette	69	Alexander	30	16	(Ananas Reinette × Reinette du Canada)	Gdaňský hranáč (Danziger Kantapfel)	31	half	no	OK	OK
Sylvia	238	Gyllenkroks Astrakan	921	Worcester Pearmain	550	39	Gyllenkroks Astrakan	Worcester Pearmain	40	yes	yes	OK	OK
Thomas Rivers	735	Mother	488	Dumelow's Seedling	340	27	American Mother	-	40	~yes		OK	OK
Thurso	3170	Northern Spy	23	Wealthy	6	23	Northern Spy	-	40	yes		OK	OK
TN 10-8	2396	Reinette Clochard	118	O53T136	1236	99	Reinette Clochard	O53T136 (=X2039)	15	yes	yes
Toyo	2820	Delicious	448	Ben Davis	106	23	Red Delicious	-	40	~yes		OK	OK
Transparente de Bois Guillaume	932	Transparente de Croncels	62	Saint Germain	31	17	Transparent de Croncels	Saint Germain	23; 40	yes	yes	OK	OK
Tydeman's Early Worcester	204	McIntosh	508	Worcester Pearmain	550	17	McIntosh	Worcester Pearmain	15; 40	yes	yes	OK	OK
Vierge du Pilat	1591	Golden Delicious	65	Kansas Queen	565	5	Golden Delicious	Kansas Queen	23	yes	yes
Wayside	1975	Worcester Pearmain	550	Cox's Orange Pippin	163	9	Charles Ross	-	40	no		OK	OK
Wealthy	6	Jonathan	57	Borowitsky	29	23	Cherry Crab	-	31; 40	no		OK	OK
Wright	2057	Ben Davis	106	Jonathan	57	17	Ben Davis	Jonathan	6	yes	yes	OK	OK
Zhigulevskoe	737	Borowitsky	29	Wagener	462	22	Duchess of Oldenburg (ou Borovinka obuknovennaya)	Wagner (Vagner prizovoy(Vagner))	70	~yes	~yes	OK	OK
Adams's Pearmain	795	Reinette des Carmes	344	Reinette Franche	278	11	-	-	-			OK	OK
Admiral	2009	Rall's Janet	546	Jonathan	57	13	-	-	-			OK	OK
Åkerö	308	Grågylling	1806	Saint Germain	31	19	-	-	-			dubious	WRONG
Aldwick Beauty	2058	Beauty of Bath	11	Worcester Pearmain	550	31	-	-	-			OK	OK
Alro	1796	Peasgood's Nonsuch	51	Rose de Berne	83	76	-	-	-
Ambro	2081	Golden Delicious	65	James Grieve	78	7	-	-	-			OK	OK
Annas Hulta	1830	Oranie	48	White Transparent	25	35	-	-	-
Antonowka Safran	2117	Antonovka Obyknovennaja	4	Borowitsky	29	45	-	-	-
Apelsinoe	1767	Kaneläpple	512	White Transparent	25	92	-	-	-
Baker's Delicious	914	Mother	488	James Grieve	78	25	-	-	-			OK	OK
Balder	2732	Jonathan	57	James Grieve	78	32	-	-	-			OK	OK
Bébé Rose	306	Imperiale	321	Api	10	26	-	-	-			OK	OK
Beeley Pippin	1872	Golden Russet of Western New York	2862	Red Astrachan	82	33	-	-	-			OK	OK
Ben Harris	1108	Nemtesc cu Miezul Rosu	997	Roter Jungfernapfel	1529	32	-	-	-			dubious	OK
Benseman's Seedling	2021	King David	71	Red Dougherty	939	26	-	-	-			OK	OK
Bon-Pommier Nouveau	2134	Calville des Prairies	58	Gloire de Fauquemont	132	23	-	-	-
Božena Němcová	2291	Margaret	761	King of the Pippins	37	22	-	-	-			OK	OK
Calville Blanc d'Hiver	95	Calville Rouge	1114	Reinette Franche	278	15	-	-	-				OK
Calville Rouge d'Hiver	361	Calville Rouge	1114	Reinette Franche	278	15	-	-	-				OK
Carla Rossa	1736	Koestlicher	114	Rus d'Tourinin	1648	65	-	-	-
Cavicchio di Levizzano	1732	Calville Rouge d'Hiver	361	Collins	562	20	-	-	-
Céres	2118	Jonathan	57	Cox's Orange Pippin	163	10	-	-	-
Červené podzimní	2277	Transparente de Croncels	62	Bellefleur Krasny	652	147	-	-	-
Červené Tvrdé	2313	Nemtesc cu Miezul Rosu	997	Roter Jungfernapfel	1529	57	-	-	-			dubious	OK
Český Granát	2340	Ruhm von Kirchwerder	2292	Bismarck	3	31	-	-	-
Charles Eyre	918	Ecklinville	950	Charles Ross	245	22	-	-	-			OK	OK
Chivers Delight	2068	Barthélemy du Mortier	20	Cox's Orange Pippin	163	20	-	-	-			OK	OK
Chüsenrainer	1020	Reinette de Champagne	91	Sauergrauschapfel	670	53	-	-	-			OK	OK
Cleeve	1916	Cox's Orange Pippin	163	Borowitsky	29	13	-	-	-			OK	OK
Climax	1882	Northern Spy	23	White Astrachan	24	31	-	-	-			OK	OK
Collet	1836	McIntosh	508	Wealthy	6	20	-	-	-
Crawley Reinette	1921	King of the Pippins	37	Dumelow's Seedling	340	30	-	-	-			OK	OK
Delectable	2015	Queen	54	Cox's Orange Pippin	163	10	-	-	-			OK	OK
Delieggio	1728	Rosmarina bianca	55	Rome Beauty	334	74	-	-	-
Delincée	2163	Court Pendu Plat	105	Reinette de Hollande	42	17	-	-	-
Eastbourne Pippin	1954	Beauty of Bath	11	Emneth Early	644	22	-	-	-			OK	OK
Eneerd	365	Annie Elizabeth	15	Lord Derby	129	32	-	-	-
Fairie Queen	1931	Cox's Orange Pippin	163	James Grieve	78	11	-	-	-			OK	OK
Farmors Juläpple	1803	Red Astrachan	82	Weisser Winter Taffetapfel	234	31	-	-	-
Fillingham Pippin	1887	Keswick Codlin	1438	King of the Pippins	37	20	-	-	-			OK	OK
Flädie	1864	Osenee Polosatoe	1448	King of the Pippins	37	82	-	-	-
Florence Bennett	2059	Golden Spire	2091	James Grieve	78	24	-	-	-			OK	OK
Foster's Seedling	2038	Cellini	110	King of the Pippins	37	24	-	-	-			OK	OK
Framboise de Holovousy	452	Calville Rouge	1114	Weisser Winter Taffetapfel	234	27	-	-	-				OK
Gascoyne's Scarlet	45	Cornish Aromatic	1428	Alexander	30	64	-	-	-			OK	OK
George Neal	1892	Fearn's Pippin	1944	Alexander	30	13	-	-	-			OK	OK
Glockenapfel	85	Prinzen Apfel	81	Boiken	108	21	-	-	-			OK	OK
Golden Kroon	2135	Jonathan	57	York Imperial	587	30	-	-	-
Grosse Reinette Transparente Lebeau	2146	Bismarck	3	Golden Noble	90	16	-	-	-
Hájkova Muškátová Reneta	714	Reinette Baumann	21	Margil	732	9	-	-	-			OK	OK
Hannaäpple	1845	Peasgood's Nonsuch	51	Göteborgs Flickäpple	1863	28	-	-	-
Hâtive de Belquerau	2175	Lord Derby	129	Hawthornden	291	17	-	-	-
Herefordshire Russet	2079	Cox's Orange Pippin	163	Golden Delicious	65	7	-	-	-			OK	OK
Hladíkovo Přeúrodné	2314	Mother	488	Reinette de Landsberg	61	13	-	-	-			OK	OK
Hog's Snout	1959	Manks Codlin	7	Sturmer's Pippin	5249	38	-	-	-			OK	OK
Hood's Supreme	1917	James Grieve	78	Charles Ross	245	11	-	-	-			OK	OK
Hrubý	2315	Mother	488	Grahams Jubileum	72	28	-	-	-			OK	OK
Hunt's Early	2085	Margaret	761	Reinette de Hollande	42	24	-	-	-			OK	OK
Ickse	2235	Bismarck	3	Borowitsky	29	44	-	-	-
Ivöäpple	592	Northern Spy	23	Williams Favourite	591	47	-	-	-			OK	OK
Jan Říha	2296	Reinette Baumann	21	Bismarck	3	39	-	-	-			OK	OK
Joybells	2032	Queen	54	Cox's Orange Pippin	163	19	-	-	-			OK	OK
June Crewdson	1930	Devonshire Quarrenden	622	Melba	167	27	-	-	-			OK	OK
Junnaja Sonata	2317	Pepin Shafrannyj	533	Reinette Simirenko	784	91	-	-	-			OK	OK
Juuso	1777	Antonovka Obyknovennaja	4	Lobo	788	34	-	-	-			OK	OK
Kirkniemi	1462	Grågylling	1806	Calville Rouge	1114	50	-	-	-
Lady Isabel	1977	Alexander	30	Sturmer's Pippin	5249	21	-	-	-			OK	OK
Lambron	388	Calville Rouge d'Hiver	361	Glane	4325	38	-	-	-			OK	OK
Lananer Suessling	5235	Delicious	448	Golden Delicious	65	19	-	-	-
Laubain n°2	2127	Bismarck	3	Golden Noble	90	21	-	-	-
Leo Appel	2190	Reinette Rouge Etoilee	46	Gloire de Fauquemont	132	50	-	-	-
Lipnice Malá	2275	Wagener	462	White Transparent	25	26	-	-	-
Locale di Trento	1712	Golden Noble	90	Rosa Mantovana	101	51	-	-	-
Losa d' Giaveno	1710	Renetta di Grenoble	263	Gris Canaviot	521	89	-	-	-
Lundbytorp	168	Pigeon Ildrød	373	Alexander	30	63	-	-	-			OK	OK
Mabbott's Pearmain	355	Reinette des Carmes	344	Reinette Franche	278	18	-	-	-			OK	OK
Markova Reneta	2301	Danziger Kantapfel	722	Ananas Reinette	69	38	-	-	-			OK	OK
Mason's Pippin	2443	Worcester Pearmain	550	Cox's Orange Pippin	163	304	-	-	-
Mela Tardiva 1	1695	Mela Maggiaiola	402	Madonna	1709	289	-	-	-
Mere de Baia	2974	Peasgood's Nonsuch	51	Margil	732	12	-	-	-			OK	OK
Merveille du Parc	1101	Cox's Orange Pippin	163	Golden Delicious	65	5	-	-	-
Miel d'Acren	2136	White Transparent	25	Cox's Orange Pippin	163	15	-	-	-
Montfort	1962	Jonathan	57	Rome Beauty	334	20	-	-	-			OK	OK
Mosancelj	264	Trat. Laze	2284	Reinette Franche	278	15	-	-	-
Orange d'Anjou	1618	Appio (TN)	780	Reinette Franche	278	20	-	-	-				OK
Otcovo	2266	Reinette de Landsberg	61	Framboise d'Oberland	47	36	-	-	-
Othée Rouge	2243	Marie-Joseph d'Othée	317	Reinette Rouge Etoilee	46	33	-	-	-
Pater Van der Elze	2171	Groninger Kroon	130	Bismarck	3	17	-	-	-			OK	OK
Petit Pippin	2971	Reinette de Hollande	42	Nonpareil	357	36	-	-	-			OK	OK
Pomme de Côtes Simple	2154	Calville des Prairies	58	Copette	2224	24	-	-	-
Pomme de Paradis	2206	White Transparent	25	King of the Pippins	37	28	-	-	-
Pomme des Ruelles	181	Brabant Bellefleur	1	Pomme Douce Dubois	2225	78	-	-	-
Pomme Gare Gembloux	2176	Brabant Bellefleur	1	Reinette Rouge Etoilee	46	16	-	-	-
Pomme Myrtille	2255	Bondon	59	Reinette Rouge Etoilee	46	37	-	-	-
Pum Rusnein	1671	Renetta Grigia di Torriana	435	Magnana (TN)	1708	64	-	-	-
Queen	54	Alexander	30	Hawthornden	291	33	-	-	-			OK	OK
Råby Rubin	1787	Maglemer	68	Sävstaholm	573	49	-	-	-
Red Baron	2302	Borowitsky	29	Golden Delicious	65	18	-	-	-
Redstart	2064	Beauty of Bath	11	Cox's Orange Pippin	163	20	-	-	-			OK	OK
Reinette de Hollande	42	Reinette des Carmes	344	Reinette Franche	278	7	-	-	-			OK	OK
Reinette de la Dief	2111	Barthélemy du Mortier	20	Bismarck	3	33	-	-	-
Reinette Rochez	2245	Abbondanza	327	Rome Beauty	334	36	-	-	-
Rigas Rozabele	1824	Oranie	48	Maglemer	68	31	-	-	-
Robert Blatchford	2047	Hawthornden	291	Golden Noble	90	28	-	-	-			OK	OK
Robin Pippin	2048	Beauty of Bath	11	Worcester Pearmain	550	113	-	-	-			OK	OK
Rossi	1652	Calville Rouge d'Hiver	361	Pasarot	1684	81	-	-	-
Ruby (Seabrook)	1914	Bismarck	3	Wealthy	6	19	-	-	-			OK	OK
Ruby East	5241	Abbondanza	327	Rome Beauty	334	48	-	-	-
Saint Martin's	2101	Bess Pool	2036	Cox's Orange Pippin	163	25	-	-	-			OK	OK
Saint-Victor	2218	Bondon	59	White Transparent	25	14	-	-	-
San Baril	1644	Calville Rouge	1114	Reinette Franche	278	13	-	-	-
Sandbergs Röda	1815	Grågylling	1806	Saint Germain	31	19	-	-	-
Sandringham	41	Woodford	149	King of the Pippins	37	42	-	-	-			dubious	OK
Schoolmaster	1876	Golden Noble	90	Dumelow's Seedling	340	19	-	-	-			OK	OK
Scotch Dumpling	1992	Keswick Codlin	1438	Stirling Castle	2103	33	-	-	-			OK	OK
Sel Idice No.4	1640	Rambour Frank	493	Collins	562	58	-	-	-
Semis Bournonville	2148	Reinette Rouge Etoilee	46	White Transparent	25	15	-	-	-
Semis Laubain	2128	Reinette de Landsberg	61	Borowitsky	29	21	-	-	-
Stark Earliest	468	Jefferis	2865	Red Astrachan	82	18	-	-	-			OK	OK
Stärringeäpple Karin	1851	Grågylling	1806	White Astrachan	24	32	-	-	-
Steinpepping	5237	Reinette de Hollande	42	Weisser Winter Taffetapfel	234	47	-	-	-
Stinas äpple	1827	Grågylling	1806	King of the Pippins	37	30	-	-	-
Stobo Castle	1888	Cox's Pomona	2033	Ecklinville	950	36	-	-	-			OK	OK
Suessapfel	5238	Jonathan	57	Delicious	448	36	-	-	-
Suire	387	Glane	4325	Reinette Franche	278	51	-	-	-			OK	OK
Sultanat	1761	Gold Reinette	2855	Alexander	30	34	-	-	-
Szechenyi Renet	2992	Alantapfel	602	Dutch Mignonne	629	47	-	-	-			OK	OK
Tardive Volvert	664	Bondon	59	Alexander	30	22	-	-	-
Tequenne	2157	Keswick Codlin	1438	Dutch Mignonne	629	32	-	-	-
Tönnes	750	Schwarzwaldenské	1103	Reinette de Hollande	42	31	-	-	-				OK
Topaz	1973	Worcester Pearmain	550	Cox's Orange Pippin	163	18	-	-	-
Transparente de Croncels	62	Calville Blanc d'Hiver	95	Borowitsky	29	23	-	-	-			OK	OK
Unnamed-1	2061	McIntosh	508	Delicious	448	15	-	-	-
Unnamed-16	1111	Jonathan	57	Golden Delicious	65	16	-	-	-
Unnamed-2	2066	Keswick Codlin	1438	Barnack Beauty	597	28	-	-	-
Unnamed-3	2070	Peasgood's Nonsuch	51	Cox's Orange Pippin	163	16	-	-	-
Unnamed-4	2076	Beauty of Bath	11	Bismarck	3	17	-	-	-
Unnamed-5	2836	Ecklinville	950	Charles Ross	245	26	-	-	-
Unnamed-7	499	Rheinischer Krummstiel	461	Reinette Baumann	21	57	-	-	-
Upton Pyne	490	Lord Derby	129	Charles Ross	245	13	-	-	-			OK	OK
Vitgylling	1792	Grågylling	1806	Saint Germain	31	36	-	-	-
West View Seedling	1926	Ben Davis	106	York Imperial	587	15	-	-	-			OK	OK
White Transparent	25	Aspa	1855	Saint Germain	31	17	-	-	-			dubious	dubious
William Peters	1907	Cox's Pomona	2033	Cox's Orange Pippin	163	15	-	-	-			OK	OK
Winter Quarrenden	2106	London Pippin	84	Devonshire Quarrenden	622	17	-	-	-			OK	OK
Winterperzikappel	2145	Jonathan	57	Brabant Bellefleur	1	7	-	-	-
Young's Pinello	1913	Golden Russet of Western New York	2862	Fameuse	303	21	-	-	-			OK	OK
Zadní	2267	Reinette de Landsberg	61	Wealthy	6	27	-	-	-
Zarya Alatau	1764	Gold Reinette	2855	Reinette de Hollande	42	36	-	-	-
Zazzari	160	Opetian	745	Calville Blanc d'Hiver	95	14	-	-	-
Zimnaya Krasavica	1828	Antonovka Obyknovennaja	4	Delicious	448	30	-	-	-
Zlepšené Panenské	2281	Jonathan	57	Roter Jungfernapfel	1529	34	-	-	-

## Sheet: computations_to_suppress
		update 2018/10/26
	2 parents present	120			female
	2 parents OK	79		1 parent present	23
	1 parent OK	15	10+5	1 parent OK	12
	1 parent OK or not OK dpd source, the other OK	9	4+5	1 parent ~OK	3
	both parents OK or not OK dpd source	1		parent no	8
	no parent OK	11
	1 or 2 parents ~OK	5
	date (2018/09/14)		2018-10-15	2018-10-16	2018-10-19	2018-10-22	2019-02-04
	ind + 2 parents present	128	143	163	184	192	192
	ind + 2 parents OK	124	139	157	176	180	180
	ind + P1 present, P2 absent	7	6	5	4	1
	ind + P1 OK	7	6	5	4	1
	ind + P2 present, P1 absent	13	12	11	7	6
	ind + P2 OK	12	11	10	6	6
