# Supplementary material for: Using whole-genome SNP data to reconstruct a large multi-generation pedigree in apple germplasm
Source: BMC Plant Biol. 2020 Jan 2;20:2. doi: 10.1186/s12870-019-2171-6 (PMC6941274; doi:10.1186/s12870-019-2171-6)
Supplement: Supplementary file 5 — Additional file 5: Table S4. Oriented Parent-Offspring duos inferred with less than 600 Mendelian Errors (ME), indicating the preferred name of the offspring (Preferred Name Offspring) and its MUNQ (MUNQ O), the preferred name of the parent (Preferred Name P) and its MUNQ (MUNQ P), the number of ME (# ME), presupposed parents of the offspring (Parent1 from Literature, Parent 2 from Literature) and source of this documentation (Source_parents), consistency of inferred parent with literature (one parent confirmed), consistency of dates, i.e. offspring younger than its inferred parent, on the basis of documented dates indicated in Additional file 1: Table S1 (Date consistent). The duos for which presupposed parents were identified are listed in the first 25 lines, while the remaining are below. In each part, the duos are sorted alphabetically according to the preferred name of the offspring. [file 12870_2019_2171_MOESM5_ESM.xlsx]

## Sheet: Suppl_Tab_S4
Preferred Name Offspring	MUNQ O	Preferred Name Parent	MUNQ P	# ME	Parent 1 from Literature	Parent 2 from Literature	Source_parents	one parent confirmed	Date consistent
Červencové	2287	White Transparent	25	1	Anis Barchatnovy	Prusvitne letni	113	?	OK
Delrouval	820	Akane	785	3	Delcorf	Akane	15; 23	yes	OK
Eir	1770	Katja	286	3	Katja	Buckley Giant	29; 37	yes	OK
Eynsham Challenger	2045	Golden Noble	90	2	Blenheim Orange	Lord Derby	40	no	OK
Fireside	2902	Wealthy	6	2	McIntosh	Longfield	40	no	OK
Frau Margarete von Stosch	3062	Minister von Hammerstein	672	1	Minister von Hammerstein	Weisser Winterkalvill	40	yes	OK
Fredrik	1772	Aroma	80	6	Aroma	PRI 1858/102	28	yes	OK
Frida	1765	Aroma	80	3	Aroma	PRI 1858/102	28	yes	OK
Idunn	1775	Katja	286	73	Katja	Buckley Giant	29; 37	yes	OK
Iedzenu	1822	Peasgood's Nonsuch	51	3	Sīpoliņš	‘Ādamābele’ (Adamsapfel Ostpreussischer?)	170	no	OK
Katinka	1756	Katja	286	13	Katja	Corvallis 3/21	29	yes
Lamb Abbey Pearmain	1943	Reinette de Hollande	42	1	Newtown Pippin	-	40	no	dubious
Malinové sloupenské	268	Framboise de Holovousy	452	8	Holovouske malinové	-	31	yes	OK
Morley's Seedling	1899	Lord Derby	129	13	Alfriston	Lane's Prince Albert	40	no	OK
Nanna	1783	Katja	286	1	Katja	Buckley Giant	29; 37	yes	OK
Noris	2653	Wealthy	6	1	Osennee Polosatoe	McIntosh	70	no	OK
Pitchounette	1205	Fuji	318	2	Fuji	X3143	4; 15	yes	OK
Pitmaston Russet Nonpareil	2098	Reinette de Hollande	42	1	Nonpareil	-	40	no	dubious
Reka	1119	James Grieve	78	3	James Grieve	BX44.9	34	yes
Reverend W. Wilks	679	Peasgood's Nonsuch	51	1	Peasgood's Nonsuch	Ribston Pippin	40	yes	OK
S.T. Wright	1895	Peasgood's Nonsuch	51	1	Peasgood's Nonsuch	Bismarck	40	yes	OK
Shoesmith	2041	Peasgood's Nonsuch	51	2	Lane's Prince Albert	Golden Noble	40	no	OK
Siv	1790	Katja	286	9	Katja	Buckley Giant	29; 37	yes	OK
Titan	2325	Bláhovo Libovické	2311	6	Bláhovo Libovické	Ontario	134	yes	dubious
Victory	2028	Peasgood's Nonsuch	51	1	Bismarck	Blenheim Orange	40	no
Alastair Cannon-White	2060	Peasgood's Nonsuch	51	4	-	-	-		OK
Angyal Dezso	3013	King of the Pippins	37	0	-	-	-		OK
Ausma	1826	James Grieve	78	10	-	-	-		OK
Barnack Beauty	597	Reinette de Hollande	42	1	-	-	-		dubious
Belle et Bonne de Huy	534	Reinette de Hollande	42	1	-	-	-		OK
Calville de Mleiev	1564	King of the Pippins	37	3	-	-	-
Calville St Sauveur	109	Calville Blanc d'Hiver	95	1	-	-	-		OK
Charlot	342	Calville Rouge d'Hiver	361	3	-	-	-		OK
Clarinette	363	Reinette de Hollande	42	1	-	-	-		OK
Dewdulip Seedling	1953	Reinette de Hollande	42	0	-	-	-		OK
Diana	2722	Wealthy	6	2	-	-	-		OK
Dorée de Tournai	362	Calville Blanc d'Hiver	95	0	-	-	-		OK
Dunizza Gialla	1723	Mosancelj	264	2	-	-	-
Fearn's Pippin	1944	Reinette de Hollande	42	0	-	-	-		WRONG
Gambe Fine Piatte	1717	Calville Rouge d'Hiver	361	1	-	-	-
Gambefine Fine Lunghe	567	Calville Rouge d'Hiver	361	4	-	-	-
Garola	940	Calville Rouge d'Hiver	361	2	-	-	-
Gian d'Andre'	673	Calville Rouge d'Hiver	361	0	-	-	-		OK
Golden Noble	90	Reinette de Hollande	42	1	-	-	-		dubious
Groninger Kroon	130	Reinette de Hollande	42	3	-	-	-		OK
Himmelstalund	1865	Reinette de Hollande	42	2	-	-	-
Hormead Pearmain	86	Reinette de Hollande	42	2	-	-	-		dubious
I.B. Reid	2069	Lord Derby	129	0	-	-	-		WRONG
Ingall's Pippin	1902	Gascoyne's Scarlet	45	47	-	-	-		OK
Jean Hardy	2142	Reinette de Hollande	42	1	-	-	-
John Waterer	2034	Peasgood's Nonsuch	51	3	-	-	-		OK
Kalvil Bílý Podzimní	2299	Calville Blanc d'Hiver	95	1	-	-	-		OK
King of the Pippins	37	Reinette de Hollande	42	1	-	-	-		dubious
Leclercq n°3	2129	Calville Blanc d'Hiver	95	2	-	-	-
Martin Becker	1960	Reinette de Hollande	42	1	-	-	-		OK
Mary Green	2096	Wealthy	6	5	-	-	-		OK
Matan	1703	Calville Rouge d'Hiver	361	2	-	-	-
Mela del Giappone	1699	Calville Rouge d'Hiver	361	0	-	-	-
Mela del Sangue	1693	Calville Rouge d'Hiver	361	4	-	-	-
Mendel	2320	Wealthy	6	1	-	-	-		OK
Olešnice	2331	King of the Pippins	37	2	-	-	-		OK
Pederstrup	778	Reinette de Hollande	42	0	-	-	-		OK
Perregue	1571	King of the Pippins	37	4	-	-	-
Pomme de Dolomieu	1600	San Baril	1644	3	-	-	-
Přední	2264	White Transparent	25	10	-	-	-
Raja	1823	Peasgood's Nonsuch	51	3	-	-	-
Reders Reinette	1105	Reinette de Hollande	42	2	-	-	-
Reinette de Geer	89	Reinette de Hollande	42	1	-	-	-		dubious
Reinette du Ham	2199	Reinette de Hollande	42	1	-	-	-
Reinette Tardive du Château	2137	Reinette de Hollande	42	1	-	-	-
Grenoble	697	Calville Rouge d'Hiver	361	2	-	-	-
Rus d'Tourinin	1648	Calville Rouge d'Hiver	361	2	-	-	-
Sel. Monteromano 79	1639	Calville Rouge d'Hiver	361	3	-	-	-
Štětínské červené	2276	Framboise de Holovousy	452	1	-	-	-
Táborita	2310	Otcovo	2266	8	-	-	-
Unnamed-6	3026	King of the Pippins	37	0	-	-	-
Unnamed-8	1846	Åkerö	308	5	-	-	-

## Sheet: computations
parent suggested by literature	24	25
one parent suggested OK	15	15
one parent almost OK								child-parent
no parent OK	9	10						2287-25
		2018-10-16	2018-10-19	2018-10-22	2019-02-04			820-785
dates avalaible for ind and parent	21	31	47	48	49			1770-286
dates OK	20	30	37	37	39			2045-90
date pb	1	1	10	11	10			2902-6
								3062-672
								1772-80
Reinette de Hollande	42	19						1765-80
Calville Rouge d'Hiver	361	11						1775-286
Peasgood's Nonsuch	51	8						1822-51
Katja	286	5						1756-286
Wealthy	6	5						1943-42
King of the Pippins	37	5						268-452
Calville Blanc d'Hiver	95	4						1899-129
White Transparent	25	2						1783-286
Aroma	80	2						2653-6
Framboise de Holovousy	452	2						1205-318
Lord Derby	129	2						2098-42
James Grieve	78	2						1119-78
Akane	785	1						679-51
Golden Noble	90	1						1895-51
Minister von Hammerstein	672	1						2041-51
Fuji	318	1						1790-286
Bláhovo Libovické	2311	1						2325-2311
Mosancelj	264	1						2028-51
Gascoyne's Scarlet	45	1						2060-51
San Baril	1644	1						3013-37
Otcovo	2266	1						1826-78
Åkerö	308	1						597-42
								534-42
								1564-37
								109-95
								342-361
								363-42
								1953-42
								2722-6
								362-95
								1723-264
								1944-42
								1717-361
								567-361
								940-361
								673-361
								90-42
								130-42
								1865-42
								86-42
								2069-129
								1902-45
								2142-42
								2034-51
								2299-95
								37-42
								2129-95
								1960-42
								2096-6
								1703-361
								1699-361
								1693-361
								2320-6
								2331-37
								778-42
								1571-37
								1600-1644
								2264-25
								1823-51
								1105-42
								89-42
								2199-42
								2137-42
								697-361
								1648-361
								1639-361
								2276-452
								2310-2266
								3026-37
								1846-308
