# Supplementary material for: Using whole-genome SNP data to reconstruct a large multi-generation pedigree in apple germplasm
Source: BMC Plant Biol. 2020 Jan 2;20:2. doi: 10.1186/s12870-019-2171-6 (PMC6941274; doi:10.1186/s12870-019-2171-6)
Supplement: Supplementary file 6 — Additional file 6: Table S5. Non-Oriented Parent-Offspring duos inferred with less than 600 Mendelian Errors (ME), indicating the preferred name of the two individuals of the pair (Preferred Name Ind1, Preferred Name Ind2) and their MUNQ (MUNQ Ind1, MUNQ Ind2, the number of ME (# ME), MUNQ of supposed offspring (Supposed Offspring) and supposed parent (Supposed parent) in the pair when available with indication of the source of the supposed orientation (oriented using), presupposed parents of both individuals (Ind1_Parent1 from Literature, Ind1_Parent 2 from Literature, Ind2_Parent1 from Literature, Ind2_Parent 2 from Literature) and source of these documentation (Source_parents_ind1, Source_parents_ind2), documented dates of ind1 and ind2 as indicated in Additional file 1: Table S1, and indication of possibility of orientation according to date (Date consistency). The duos which were oriented based on documented parentage (ped-lit in column “oriented using”) are listed in the first 44 lines, and are sorted alphabetically according to the preferred name of the supposed offspring. The duos which were oriented based on documented dates of the two individuals are listed in the next 161 lines and are sorted from the oldest to the most recent supposed parent; next are listed the 43 duos which were oriented because one individual of the duos was supposed a child in a duo oriented according to previously documented parentage or dates; these are sorted from the oldest to the most recent supposed parent; next are listed two duos which were oriented in a second round. Next are listed 51 duos for which a date was listed for one individual only: this individual was then attributed to be Ind2 and all these duos are sorted from the oldest to the most recent Ind2. Next are listed seven duos for which a date was available for both individuals but was too imprecise or too old to enable orientation. The remaining 22 duos for which neither dates nor parentage documentation were found, [file 12870_2019_2171_MOESM6_ESM.xlsx]

## Sheet: Suppl_Tab_S5
Preferred Name Ind1	MUNQ Ind1	Preferred Name Ind2	MUNQ Ind2	# ME	Supposed offspring	Supposed parent	oriented using	Ind1_Parent 1 from Literature	Ind1_Parent 2 from Literature	Source_parents_Ind1	Ind2_Parent 1 from Literature	Ind2_Parent 2 from Literature	Source_parents_Ind2	Date_Ind1	Date_Ind2	date consistency
Bancroft	515	McIntosh	508	0	515	508	ped-lit	Forest	McIntosh	15; 31; 40	Fameuse?	-	31	1930	1796	IID2 older than IID1
Baujade	1059	Granny Smith	548	4	1059	548	ped-lit	X6799 (= P5R42A52 (PRI 672-3 (=Golden Delicious x ( Golden Delicious x F2 28829-2-2) x Reinette du Mans))	Granny Smith	4; 17; 38	French Crab	-	40	1988	1868	IID2 older than IID1
Bellefleur Krasny	652	Bellefleur Kitajka	60	3	652	60	ped-lit	Belfleur-Kitaika	Jahontonoye	26	American Yellow Bellefleur	Kitaika	40	1914	1907	IID2 older than IID1
Benenden Early	2023	Saint Edmund's Pippin	2065	26	2023	2065	ped-lit	Saint Edmund's Pippin	Lady Sudeley	40	-	-	-	1945	1875	IID2 older than IID1
Edgar (Canada)	2720	McIntosh	508	3	2720	508	ped-lit	McIntosh	Forest	40	Fameuse?	-	31	1929	1796	IID2 older than IID1
Fenouillet Rouge	474	Opetian	745	15	474	745	ped-lit	Opetian	Fenouillet Gris	23	-	-	-	1667	1953	IID1 older than IID2
Förlovningsäpple	1804	Saint Germain	31	3	1804	31	ped-lit	Heuapfel	Saint Germain	44	-	-	-	-	1857
Florina	566	Jonathan	57	0	566	57	ped-lit	PRI 612-1	Jonathan	15; 38; 43	Esopus Spitzenburg	-	40	1977	1826	IID2 older than IID1
France Deliquet	645	Glane	4325	43	645	4325	ped-lit	Reinette Rousse	Glane	23	-	-	-	before 1950	1815	IID2 older than IID1
Golden Delicious	65	Grimes Golden	3190	0	65	3190	ped-lit	Grimes Golden	-	8; 17; 38; 40	-	-	-	1890	1804	IID2 older than IID1
Guldborg	559	Maglemer	68	10	559	68	ped-lit	Maglemer	-	22	-	-	-	1870	second half of the 1700s	IID2 older than IID1
H 31-31	2413	Baujade	1059	220	2413	1059	ped-lit	Chantecler	Baujade	15	X6799 (= P5R42A52 (PRI 672-3 (=Golden Delicious x ( Golden Delicious x F2 28829-2-2) x Reinette du Mans))	Granny Smith	4; 17; 38	1992	1988	IID2 older than IID1
Heta	1774	Lobo	788	1	1774	788	ped-lit	Lobo	Huvitus	39; 44	McIntosh	-	15; 31; 40	1996	1898	IID2 older than IID1
Jaspi	1776	Lobo	788	2	1776	788	ped-lit	Lobo	Huvitus	44; 154	McIntosh	-	15; 31; 40	1980	1898	IID2 older than IID1
Jonathan	57	Esopus Spitzenburg	522	0	57	522	ped-lit	Esopus Spitzenburg	-	40	-	-	-	1826	1790	IID2 older than IID1
K1 R20A44	2401	P7 R4A4	2410	8	2401	2410	ped-lit	X4355 (= P7 R4A4)	X6820 (Florina x Prima)	15	Z185	-	15	1990	1980	IID2 older than IID1
Lady Williams	1125	Granny Smith	548	10	1125	548	ped-lit	Granny Smith	Jonathan (or Rokewood)	70	French Crab	-	40	1935	1868	IID2 older than IID1
Lobo	788	McIntosh	508	0	788	508	ped-lit	McIntosh	-	15; 31; 40	Fameuse?	-	31	1898	1796	IID2 older than IID1
Maikki	1782	Melba	167	3	1782	167	ped-lit	Melba	Huvitus	154	McIntosh	Liveland Raspberry	15; 31; 40	1980	1898	IID2 older than IID1
Make	1458	Atlas	575	16	1458	575	ped-lit	Atlas	Keltainen syyskalvilli	154	Winter Saint Lawrence	-	40	1980	1898	IID2 older than IID1
Melba	167	McIntosh	508	0	167	508	ped-lit	McIntosh	Liveland Raspberry	15; 31; 40	Fameuse?	-	31	1898	1796	IID2 older than IID1
MM 106	16	Northern Spy	23	5	16	23	ped-lit	Northern Spy	M1 (English broadleaf)	40	-	-	-	1932	about 1800	IID2 older than IID1
Mrs. Phillimore	141	Cox's Pomona	2033	0	141	2033	ped-lit	Cox's Pomona	Mother	40	?Ribston Pippin	?Blenheim Orange	40	1896	1825	IID2 older than IID1
Norland	1838	Melba	167	5	1838	167	ped-lit	Melba	Rescue	52	McIntosh	Liveland Raspberry	15; 31; 40	1979	1898	IID2 older than IID1
Orleans	249	Delicious	448	2	249	448	ped-lit	Deacon Jones	Delicious	40	-	-	-	1912	1880	IID2 older than IID1
Parkland	1839	Melba	167	10	1839	167	ped-lit	Melba	Rescue	68	McIntosh	Liveland Raspberry	15; 31; 40	1979	1898	IID2 older than IID1
Patterson	1840	Melba	167	10	1840	167	ped-lit	Melba	Columbia	64	McIntosh	Liveland Raspberry	15; 31; 40	1960	1898	IID2 older than IID1
Pinova	651	Golden Delicious	65	0	651	65	ped-lit	Clivia	Golden Delicious	15; 34; 38; 40	Grimes Golden	-	8; 17; 38; 40	1965	1890	IID2 older than IID1
Pirja	444	Melba	167	7	444	167	ped-lit	Huvitus	Melba	44; 70	McIntosh	Liveland Raspberry	15; 31; 40	1961	1898	IID2 older than IID1
PRI14-126	2392	Golden Delicious	65	12	2392	65	ped-lit	Golden Delicious	F2 26829-2-2	15; 38	Grimes Golden	-	8; 17; 38; 40	1950	1890	IID2 older than IID1
Prinz Albrecht von Preussen	657	Alexander	30	2	657	30	ped-lit	Alexander	-	40	-	-	-	1865	1700s	IID2 older than IID1
Samo	1335	Melba	167	6	1335	167	ped-lit	Melba	Huvitus	175	McIntosh	Liveland Raspberry	15; 31; 40	1960	1898	IID2 older than IID1
Sandra	1789	Lobo	788	0	1789	788	ped-lit	Lobo	Huvitus	154	McIntosh	-	15; 31; 40	1996	1898	IID2 older than IID1
Shinsei	1218	Golden Delicious	65	0	1218	65	ped-lit	Golden Delicious	Early McIntosh	15; 40	Grimes Golden	-	8; 17; 38; 40	1930	1890	IID2 older than IID1
Silva	574	Melba	167	8	574	167	ped-lit	Melba	Stenbock	70	McIntosh	Liveland Raspberry	15; 31; 40	1945	1898	IID2 older than IID1
Snövit	483	Pfirsichroter Sommerapfel	63	25	483	63	ped-lit	Stenbock	Pfirsichroter Sommeranfel	40	-	-	-	1936	early 1800s	IID2 older than IID1
Storey's Seedling	1935	Newtown Pippin	787	17	1935	787	ped-lit	Newton Pippin	-	40	-	-	-	1927	1759	IID2 older than IID1
Sturmer's Pippin	5249	Nonpareil	357	2	5249	357	ped-lit	Ribston Pippin	Nonpareil	40	-	-	-	1827	mid 1500s	IID2 older than IID1
Thoday's Quarrenden	2049	Devonshire Quarrenden	622	5	2049	622	ped-lit	Devonshire Quarrenden	-	40	-	-	-	1949	1678	IID2 older than IID1
TN R11A62	2406	Reinette Clochard	118	15	2406	118	ped-lit	Clochard	PRI672-3	15	-	-	-	1983	mid 1800s	IID2 older than IID1
Valldaäpple	1853	Göteborgs Flickäpple	1863	29	1853	1863	ped-lit	Heuapfel	Göteborgs Flickäpple	44	-	-	-	-	-
Winston	360	Cox's Orange Pippin	163	3	360	163	ped-lit	Cox's Orange Pippin	(Worcester Pearmain)	15; 40	Ribston Pippin	?Blenheim Orange	31; 40	1920	1825	IID2 older than IID1
Wolf River	27	Alexander	30	1	27	30	ped-lit	probably Alexander	-	40	-	-	-	1875	1700s	IID2 older than IID1
Zuccalmaglios Renette	56	Ananas Reinette	69	5	56	69	ped-lit	Ananas Reinette	Purpurroter Agatapfel	40; 59	-	-	-	1878	1821	IID2 older than IID1
Franc Roseau du Valais	202	Châtaignier	205	12	202	205	date-lit	-	-	-	-	-	-	1850	1200	IID2 older than IID1
Harling Hero	2080	Old Pearmain (of Kelsey)	598	58	2080	598	date-lit	-	-	-	-	-	-	1914	1200	IID2 older than IID1
Reinette Franche	278	Reinette de Saintonge	135	3	278	135	date-lit	-	-	-	-	-	-	1540	1200s	IID2 older than IID1
Glane	4325	Martranche	1514	20	4325	1514	date-lit	-	-	-	-	-	-	1815	1370	IID2 older than IID1
Patte de Loup	589	Reinette Franche	278	16	589	278	date-lit	-	-	-	-	-	-	1700	1540	IID2 older than IID1
Reinette du Mans	131	Reinette Franche	278	3	131	278	date-lit	-	-	-	-	-	-	about 1700	1540	IID2 older than IID1
Wyken Pippin	582	Reinette Franche	278	3	582	278	date-lit	-	-	-	-	-	-	early 1700s	1540	IID2 older than IID1
Holland Pippin	1952	Reinette Franche	278	2	1952	278	date-lit	-	-	-	-	-	-	1729	1540	IID2 older than IID1
Reinette de Breda Grise	1562	Reinette Franche	278	1	1562	278	date-lit	-	-	-	-	-	-	1758	1540	IID2 older than IID1
Reinette de Champagne	91	Reinette Franche	278	1	91	278	date-lit	-	-	-	-	-	-	about 1770	1540	IID2 older than IID1
D'Arcy Spice	1923	Reinette Franche	278	1	1923	278	date-lit	-	-	-	-	-	-	1785	1540	IID2 older than IID1
de l'Estre	704	Reinette Franche	278	1	704	278	date-lit	-	-	-	-	-	-	before 1786	1540	IID2 older than IID1
Doux d'Argent	350	Reinette Franche	278	2	350	278	date-lit	-	-	-	-	-	-	before 1790	1540	IID2 older than IID1
Esopus Spitzenburg	522	Reinette Franche	278	5	522	278	date-lit	-	-	-	-	-	-	1790	1540	IID2 older than IID1
Reinette de Luneville	1512	Reinette Franche	278	1	1512	278	date-lit	-	-	-	-	-	-	1798	1540	IID2 older than IID1
Scarlet Pearmain	2037	Reinette Franche	278	2	2037	278	date-lit	-	-	-	-	-	-	1800	1540	IID2 older than IID1
Grosse Reinette de Cassel	553	Reinette Franche	278	0	553	278	date-lit	-	-	-	-	-	-	1801	1540	IID2 older than IID1
Parker's Pippin	128	Reinette Franche	278	3	128	278	date-lit	-	-	-	-	-	-	early 1800s	1540	IID2 older than IID1
Burr Knot	827	Reinette Franche	278	1	827	278	date-lit	-	-	-	-	-	-	1818	1540	IID2 older than IID1
Reinette de Provence	1601	Reinette Franche	278	2	1601	278	date-lit	-	-	-	-	-	-	around 1830	1540	IID2 older than IID1
Nonsuch Park	2053	Reinette Franche	278	2	2053	278	date-lit	-	-	-	-	-	-	1831	1540	IID2 older than IID1
Bascombe Mystery	1912	Reinette Franche	278	3	1912	278	date-lit	-	-	-	-	-	-	1831	1540	IID2 older than IID1
Reinette Daniel	513	Reinette Franche	278	3	513	278	date-lit	-	-	-	-	-	-	1832	1540	IID2 older than IID1
Pero Mingan	953	Reinette Franche	278	2	953	278	date-lit	-	-	-	-	-	-	1800s	1540	IID2 older than IID1
Reinette Clochard	118	Reinette Franche	278	1	118	278	date-lit	-	-	-	-	-	-	mid 1800s	1540	IID2 older than IID1
Losa	1711	Reinette Franche	278	3	1711	278	date-lit	-	-	-	-	-	-	1860	1540	IID2 older than IID1
Bonne Hotture	124	Reinette Franche	278	3	124	278	date-lit	-	-	-	-	-	-	1867	1540	IID2 older than IID1
Cravert	641	Reinette Franche	278	11	641	278	date-lit	-	-	-	-	-	-	1870	1540	IID2 older than IID1
Magnana (TN)	1708	Reinette Franche	278	3	1708	278	date-lit	-	-	-	-	-	-	1880	1540	IID2 older than IID1
Béraud	1567	Reinette Franche	278	2	1567	278	date-lit	-	-	-	-	-	-	before 1900	1540	IID2 older than IID1
Reinette de Maurs	332	Reinette Franche	278	6	332	278	date-lit	-	-	-	-	-	-	about 1920	1540	IID2 older than IID1
Chaux	635	Reinette Franche	278	1	635	278	date-lit	-	-	-	-	-	-	before 1920	1540	IID2 older than IID1
De Bonde	416	Reinette Franche	278	1	416	278	date-lit	-	-	-	-	-	-	before 1920	1540	IID2 older than IID1
Reale d'Entraygues	748	Reinette Franche	278	1	748	278	date-lit	-	-	-	-	-	-	before 1926	1540	IID2 older than IID1
Choureau	951	Reinette Franche	278	0	951	278	date-lit	-	-	-	-	-	-	before 1940	1540	IID2 older than IID1
De Quint	826	Reinette Franche	278	3	826	278	date-lit	-	-	-	-	-	-	before 1940	1540	IID2 older than IID1
Cabusse	338	Reinette Franche	278	1	338	278	date-lit	-	-	-	-	-	-	1947	1540	IID2 older than IID1
Cagarlaou	258	Reinette Franche	278	2	258	278	date-lit	-	-	-	-	-	-	1947	1540	IID2 older than IID1
Bedminster Pippin	2012	Reinette Franche	278	1	2012	278	date-lit	-	-	-	-	-	-	before 1952	1540	IID2 older than IID1
Clemens	852	Reinette Franche	278	1	852	278	date-lit	-	-	-	-	-	-	before 1952	1540	IID2 older than IID1
Gabiola	2785	Reinette Franche	278	2	2785	278	date-lit	-	-	-	-	-	-	1958	1540	IID2 older than IID1
Jonas Hanes	2318	Reinette Franche	278	1	2318	278	date-lit	-	-	-	-	-	-	1960	1540	IID2 older than IID1
Limburské	2300	Reinette Franche	278	2	2300	278	date-lit	-	-	-	-	-	-	1960	1540	IID2 older than IID1
Chodské	2316	Nonpareil	357	1	2316	357	date-lit	-	-	-	-	-	-	1700s	mid 1500s	IID2 older than IID1
Lodgemore Nonpareil	2050	Nonpareil	357	2	2050	357	date-lit	-	-	-	-	-	-	1808	mid 1500s	IID2 older than IID1
Brownlees' Russet	281	Nonpareil	357	0	281	357	date-lit	-	-	-	-	-	-	1848	mid 1500s	IID2 older than IID1
Norman's Pippin	577	Nonpareil	357	0	577	357	date-lit	-	-	-	-	-	-	1900	mid 1500s	IID2 older than IID1
Nolan Pippin	1877	Nonpareil	357	1	1877	357	date-lit	-	-	-	-	-	-	1920	mid 1500s	IID2 older than IID1
Lord Stradbroke	1873	London Pippin	84	9	1873	84	date-lit	-	-	-	-	-	-	1900	1580	IID2 older than IID1
Cox's Orange Pippin	163	Margil	732	1	163	732	date-lit	Ribston Pippin	?Blenheim Orange	31; 40	-	-	-	1825	1608	IID2 older than IID1
September Beauty	2102	Margil	732	2	2102	732	date-lit	-	-	-	-	-	-	1885	1608	IID2 older than IID1
Easter Orange	1918	Margil	732	1	1918	732	date-lit	-	-	-	-	-	-	1897	1608	IID2 older than IID1
Oberlausitzer Muskatrenette	277	Margil	732	4	277	732	date-lit	-	-	-	-	-	-	end 1800s	1608	IID2 older than IID1
Brabant Bellefleur	1	Court Pendu Plat	105	1	1	105	date-lit	-	-	-	-	-	-	late 1700s	1613	IID2 older than IID1
Reinette de Lucas	100	Court Pendu Plat	105	1	100	105	date-lit	-	-	-	-	-	-	1872	1613	IID2 older than IID1
Pomme d'Adam	266	Api	10	25	266	10	date-lit	-	-	-	-	-	-	1805	1628	IID2 older than IID1
Rosa Mantovana	101	Api	10	4	101	10	date-lit	-	-	-	-	-	-	1926	1628	IID2 older than IID1
Beauty of Bath	11	Margaret	761	1	11	761	date-lit	-	-	-	-	-	-	1864	1665	IID2 older than IID1
Jennifer	1933	Margaret	761	6	1933	761	date-lit	Duchess's Favourite	Beauty of Bath	40	-	-	-	1944	1665	IID2 older than IID1
Strippy	1984	Margaret	761	10	1984	761	date-lit	-	-	-	-	-	-	1949	1665	IID2 older than IID1
Fenouillet de Ribours	255	Imperiale	321	18	255	321	date-lit	-	-	-	-	-	-	1840	1670?	IID2 older than IID1
Reinette van Berk's	316	Imperiale	321	4	316	321	date-lit	-	-	-	-	-	-	1947	1670?	IID2 older than IID1
Kilkenny Pearmain	1945	Reinette des Carmes	344	0	1945	344	date-lit	-	-	-	-	-	-	1831	1677	IID2 older than IID1
Reinette de Multhaupt	70	Reinette des Carmes	344	3	70	344	date-lit	-	-	-	-	-	-	1816	1677	IID2 older than IID1
Carlisle Codlin (of Bultitude)	1886	Devonshire Quarrenden	622	2	1886	622	date-lit	-	-	-	-	-	-	before 1830	1678	IID2 older than IID1
Thomas Jeffrey	262	Devonshire Quarrenden	622	6	262	622	date-lit	-	-	-	-	-	-	1923	1678	IID2 older than IID1
Kentish Quarrenden	2094	Devonshire Quarrenden	622	9	2094	622	date-lit	-	-	-	-	-	-	before 1931	1678	IID2 older than IID1
Rosanne	2670	Devonshire Quarrenden	622	5	2670	622	date-lit	-	-	-	-	-	-	1974	1678	IID2 older than IID1
Cox's Pomona	2033	Alexander	30	0	2033	30	date-lit	?Ribston Pippin	?Blenheim Orange	40	-	-	-	1825	1700s	IID2 older than IID1
Cellini	110	Alexander	30	1	110	30	date-lit	?Nonsuch (Langston Nonsuch ?)	-	40 (29)	-	-	-	1828	1700s	IID2 older than IID1
Reinette de Landsberg	61	Alexander	30	0	61	30	date-lit	-	-	-	-	-	-	1840	1700s	IID2 older than IID1
Bismarck	3	Alexander	30	0	3	30	date-lit	-	-	-	-	-	-	1870	1700s	IID2 older than IID1
Democrat	112	Alexander	30	2	112	30	date-lit	Hoover	-	43	-	-	-	1900	1700s	IID2 older than IID1
Early Red Bird	236	Borowitsky	29	4	236	29	date-lit	New Brunswick	Fameuse	40	-	-	-	1866	1700s	IID2 older than IID1
Henry Clay	2908	Borowitsky	29	6	2908	29	date-lit	-	-	-	-	-	-	end 1800s	1700s	IID2 older than IID1
Ruhm von Kirchwerder	2292	Borowitsky	29	2	2292	29	date-lit	-	-	-	-	-	-	before 1900	1700s	IID2 older than IID1
Luke	1781	Borowitsky	29	2	1781	29	date-lit	-	-	-	-	-	-	1940	1700s	IID2 older than IID1
Filippa	94	Prinzen Apfel	81	6	94	81	date-lit	Gravenstein	-	40	-	-	-	1880	1700s	IID2 older than IID1
Feyův Rekord	2305	Prinzen Apfel	81	15	2305	81	date-lit	-	-	-	-	-	-	1935	1700s	IID2 older than IID1
Ringstad	487	Grågylling	1806	16	487	1806	date-lit	-	-	-	-	-	-	1818	1700s	IID2 older than IID1
Kavlås	1798	Grågylling	1806	3	1798	1806	date-lit	-	-	-	-	-	-	1820	1700s	IID2 older than IID1
Osenee Polosatoe	1448	Grågylling	1806	1	1448	1806	date-lit	-	-	-	-	-	-	1975	1700s	IID2 older than IID1
Čistecké Lahůdkové	544	Fameuse	303	18	544	303	date-lit	-	-	31	-	-	-	1974	before 1730	IID2 older than IID1
Gyllenkroks Astrakan	921	White Astrachan	24	6	921	24	date-lit	-	-	-	-	-	-	1800	1748	IID2 older than IID1
Oranie	48	White Astrachan	24	3	48	24	date-lit	-	-	-	-	-	-	1850	1748	IID2 older than IID1
Sävstaholm	573	White Astrachan	24	4	573	24	date-lit	-	-	-	-	-	-	1851	1748	IID2 older than IID1
Mrázovo z Náhořan	561	White Astrachan	24	2	561	24	date-lit	-	-	-	-	-	-	1968	1748	IID2 older than IID1
Marbrée de Watervliet	79	Holaart Doux	2108	51	79	2108	date-lit	-	-	-	-	-	-	1885	1756	IID2 older than IID1
York Imperial	587	Newtown Pippin	787	5	587	787	date-lit	-	-	-	-	-	-	1820	1759	IID2 older than IID1
Indo	1481	Newtown Pippin	787	7	1481	787	date-lit	White Winter Pearmain	-	40	-	-	-	1930	1759	IID2 older than IID1
Elise Rathke	66	Danziger Kantapfel	722	5	66	722	date-lit	-	-	-	-	-	-	1884	1760	IID2 older than IID1
Raskubský Zákusek	2341	Danziger Kantapfel	722	10	2341	722	date-lit	-	-	-	-	-	-	1987	1760	IID2 older than IID1
Blanche de Baldenheim	1605	Reinette de Champagne	91	32	1605	91	date-lit	-	-	-	-	-	-	1905	about 1770	IID2 older than IID1
Štěpánovo z Barchovic	2324	Dutch Mignonne	629	6	2324	629	date-lit	Kolinsko	-	132	-	-	-	1955	1771	IID2 older than IID1
Nottingham Pippin	794	Hawthornden	291	7	794	291	date-lit	-	-	-	-	-	-	1815	1780	IID2 older than IID1
Stirling Castle	2103	Hawthornden	291	4	2103	291	date-lit	-	-	-	-	-	-	1831	1780	IID2 older than IID1
Potts' Seedling	14	Hawthornden	291	4	14	291	date-lit	-	-	-	-	-	-	1849	1780	IID2 older than IID1
Frogmore Prolific	2031	Hawthornden	291	1	2031	291	date-lit	Hawthornden	-	22 (reversed orientation)	-	-	-	1865	1780	IID2 older than IID1
Histon Favourite	152	Hawthornden	291	0	152	291	date-lit	-	-	-	-	-	-	1883	1780	IID2 older than IID1
Alfred Jolibois	520	de l'Estre	704	17	520	704	date-lit	-	-	-	-	-	-	1907	before 1786	IID2 older than IID1
Moore's Seedling	1963	Esopus Spitzenburg	522	6	1963	522	date-lit	Newton Wonder	Blenheim Orange	40	-	-	-	1851	1790	IID2 older than IID1
Domino	2090	Keswick Codlin	1438	0	2090	1438	date-lit	-	-	-	-	-	-	1883	1793	IID2 older than IID1
Míšeň jaroměřská červená	304	Kesäter	1810	3	304	1810	date-lit	Jaromer	-	128	-	-	-	1952	1794	IID2 older than IID1
Carnet	2006	McIntosh	508	4	2006	508	date-lit	-	-	-	Fameuse?	-	31	1950	1796	IID2 older than IID1
Kansas Queen	565	Ben Davis	106	2	565	106	date-lit	-	-	-	-	-	-	1870	1799	IID2 older than IID1
Collins	562	Ben Davis	106	1	562	106	date-lit	-	-	-	-	-	-	1895	1799	IID2 older than IID1
Wickham Green	2016	French Crab	700	4	2016	700	date-lit	-	-	-	-	-	-	1860	end 1700s	IID2 older than IID1
Queen Caroline	1947	Alfriston	2030	4	1947	2030	date-lit	-	-	-	-	-	-	1820	late 1700s	IID2 older than IID1
Arthur Turner	2063	Alfriston	2030	19	2063	2030	date-lit	-	-	-	-	-	-	1912	late 1700s	IID2 older than IID1
Maggie Grieve	1897	Greenup's Pippin	19	9	1897	19	date-lit	-	-	-	-	-	-	1928	late 1700s	IID2 older than IID1
Kestrel	1832	Northern Spy	23	8	1832	23	date-lit	Macoun	NY Red Spy	42	-	-	-	1976	about 1800	IID2 older than IID1
Chelmsford Wonder	290	Dumelow's Seedling	340	5	290	340	date-lit	-	-	-	?Northern Greening	-	40	1870	1800	IID2 older than IID1
Corry's Wonder	1938	Dumelow's Seedling	340	8	1938	340	date-lit	-	-	-	?Northern Greening	-	40	1917	1800	IID2 older than IID1
Pepin Shafrannyj	533	Scarlet Pearmain	2037	11	533	2037	date-lit	Orleans Reinette	(Glogerovkaii x Kitaika) (or (Pepinka litovskaya x Kitayka)	70	-	-	-	1907	1800	IID2 older than IID1
Ilzer Rosenapfel	5248	Weisser Winter Taffetapfel	234	29	5248	234	date-lit	-	-	-	-	-	-	1840	1800	IID2 older than IID1
Giant Geniton	691	Rall's Janet	546	1	691	546	date-lit	-	-	-	-	-	-	1950	1800	IID2 older than IID1
Delicious	448	Winesap	447	6	448	447	date-lit	-	-	-	-	-	-	1880	1804	IID2 older than IID1
Belle et Bonne	2202	Reinette Baumann	21	2	2202	21	date-lit	-	-	-	-	-	-	mid 1800s	1811	IID2 older than IID1
Lord Hindlip	2029	Cornish Gilliflower	116	6	2029	116	date-lit	-	-	-	-	-	-	1896	1813	IID2 older than IID1
Grahams Jubileum	72	Manks Codlin	7	10	72	7	date-lit	-	-	-	-	-	-	1888	1815	IID2 older than IID1
Bassard	1017	Glane	4325	28	1017	4325	date-lit	-	-	-	-	-	-	1948	1815	IID2 older than IID1
Fleuritard Rouge	627	Glane	4325	48	627	4325	date-lit	-	-	-	-	-	-	1950	1815	IID2 older than IID1
Saint Germain	31	Red Astrachan	82	1	31	82	date-lit	-	-	-	-	-	-	1857	1816	IID2 older than IID1
Canvada	241	Irish Peach	2093	16	241	2093	date-lit	-	-	-	-	-	-	1926	1820	IID2 older than IID1
Marie-Joseph d'Othée	317	Rheinischer Krummstiel	461	2	317	461	date-lit	-	-	-	-	-	-	1870	1821	IID2 older than IID1
Feltham Beauty	1881	Cox's Orange Pippin	163	1	1881	163	date-lit	Cox's Orange Beauty	Gladstone	40	Ribston Pippin	?Blenheim Orange	31; 40	1908	1825	IID2 older than IID1
Northland Seedling	1905	Cox's Orange Pippin	163	2	1905	163	date-lit	-	-	-	Ribston Pippin	?Blenheim Orange	31; 40	1930	1825	IID2 older than IID1
Amber	2107	Cox's Orange Pippin	163	3	2107	163	date-lit	-	-	-	Ribston Pippin	?Blenheim Orange	31; 40	before 1936	1825	IID2 older than IID1
Moss's Seedling	2052	Jonathan	57	1	2052	57	date-lit	-	-	-	Esopus Spitzenburg	-	40	1955	1826	IID2 older than IID1
Chorister Boy	1911	Cellini	110	2	1911	110	date-lit	-	-	-	?Nonsuch (Langston Nonsuch ?)	-	40 (29)	1890	1828	IID2 older than IID1
Grimoldby Golden	624	Cellini	110	3	624	110	date-lit	-	-	-	?Nonsuch (Langston Nonsuch ?)	-	40 (29)	early 1900s	1828	IID2 older than IID1
John Standish	18	Reinette Rouge Etoilee	46	7	18	46	date-lit	-	-	-	-	-	-	1873	1830	IID2 older than IID1
Stanway Seedling	104	Nonsuch Park	2053	6	104	2053	date-lit	-	-	-	-	-	-	1899	1831	IID2 older than IID1
Opalescent	560	Hubbardston Nonsuch	941	7	560	941	date-lit	-	-	-	-	-	-	1899	1832	IID2 older than IID1
Antonovka Polotora Funtovaja	5	Antonovka Obyknovennaja	4	12	5	4	date-lit	-	-	-	-	-	-	1888	1848	IID2 older than IID1
Warden	2056	Rome Beauty	334	2	2056	334	date-lit	-	-	-	-	-	-	1967	1848	IID2 older than IID1
Gustavs Dauerapfel	200	Franc Roseau du Valais	202	12	200	202	date-lit	-	-	-	-	-	-	1899	1850	IID2 older than IID1
Vinné Hřebíčkové	2258	Bodil Neergaard	3160	16	2258	3160	date-lit	-	-	-	Pigeonnet Blanc d'Hiver	-	22	1987	1850	IID2 older than IID1
Bohušovické	2304	Saint Germain	31	5	2304	31	date-lit	-	-	-	-	-	-	1960	1857	IID2 older than IID1
Míšeň jaroměřská červená	304	Edelroter	173	9	304	173	date-lit	Jaromer	-	128	-	-	-	1952	1859	IID2 older than IID1
Trat. Laze	2284	Grauer Hordapfel	1343	15	2284	1343	date-lit	-	-	-	-	-	-	1987	1861	IID2 older than IID1
John Divers	1909	Bismarck	3	5	1909	3	date-lit	Jenkinson's Seedling	Baumann's Reinette	40	-	-	-	1905	1870	IID2 older than IID1
Fleuritard Rouge	627	Belle de France	36	14	627	36	date-lit	-	-	-	-	-	-	1950	1870	IID2 older than IID1
Grosse de Saint-Clément	653	Rambour de Himbsel	73	9	653	73	date-lit	-	-	-	-	-	-	1895	1872	IID2 older than IID1
Sunrise	2086	Worcester Pearmain	550	559	2086	550	date-lit	Northern Spy	-	40	Devonshire Quarrenden	-	31; 40	1897	1874	IID2 older than IID1
Thorpe's Peach	1898	Worcester Pearmain	550	6	1898	550	date-lit	-	-	-	Devonshire Quarrenden	-	31; 40	1899	1874	IID2 older than IID1
Cutler Grieve	1891	Worcester Pearmain	550	296	1891	550	date-lit	-	-	-	Devonshire Quarrenden	-	31; 40	around 1912	1874	IID2 older than IID1
Jennifer Wastie	1939	Worcester Pearmain	550	88	1939	550	date-lit	Ribston Pippin	Barnack Beauty	40	Devonshire Quarrenden	-	31; 40	1945	1874	IID2 older than IID1
Pine Apple Russet	1948	Castle Major	1961	21	1948	1961	date-lit	-	-	-	-	-	-	1920	1875	IID2 older than IID1
Falchs Gulderling	5240	Simonffy Piros	1377	19	5240	1377	date-lit	-	-	-	-	-	-	1916	1876	IID2 older than IID1
Golden Royal	2001	Lass o' Gowrie	1991	26	2001	1991	date-lit	-	-	-	-	-	-	1950	1883	IID2 older than IID1
Pine Apple Russet	1948	Ard Cairn Russet	1870	26	1948	1870	date-lit	-	-	-	-	-	-	1920	1890	IID2 older than IID1
Rosavril	1568	Golden Delicious	65	3	1568	65	date-lit	-	-	-	Grimes Golden	-	8; 17; 38; 40	1983	1890	IID2 older than IID1
Bellefleur Kitajka	60	Khoroshavka alaya	933	19	60	933	date-lit	American Yellow Bellefleur	Kitaika	40	-	-	-	1907	1892	IID2 older than IID1
Kachovskoe	2319	Reinette Simirenko	784	1	2319	784	date-lit	-	-	-	-	-	-	1973	1895	IID2 older than IID1
Anna	2348	Orleans	249	9	2348	249	date-lit	Red Hadassiya	Golden Delicious	-	Deacon Jones	Delicious	40	1954	1912	IID2 older than IID1
Rose Double	192	Barraude	424	35	192	424	date-lit	-	-	-	-	-	-	1948	1947	IID2 older than IID1
Žďárské úrodné	2303	Nemtesc cu Miezul Rosu	997	3	2303	997	date-lit	seedling from Vesely Zdar bei Havlickuv Brod	-	135	-	-	-	1955	much before 1948	IID2 older than IID1
Staročeské Medové	1104	Malvazinka	2290	67	1104	2290	date-lit	-	-	-	-	-	-	2009	1831	IID2 older than IID1
Košíkové	2298	Míšeň jaroměřská červená	304	16	2298	304	date-lit	-	-	-	Jaromer	-	128	1955	1952	IID2 older than IID1
Parilovo	4958	Podstodůlče	2328	16	4958	2328	date-lit	-	-	-	-	-	-	1992	1988	IID2 older than IID1
Barbanche	1587	Reinette Franche	278	2	1587	278	lit-2	-	-	-	-	-	-	-	1540
Cabana Sagarra	1576	Reinette Franche	278	1	1576	278	lit-2	-	-	-	-	-	-	-	1540
Coing du Cantal	288	Reinette Franche	278	0	288	278	lit-2	-	-	-	-	-	-	before 1948	1540	to check
Pépin Meunier	554	Reinette Franche	278	2	554	278	lit-2	-	-	-	-	-	-	before 1948	1540	to check
Reinette de Montbard	1623	Reinette Franche	278	1	1623	278	lit-2	-	-	-	-	-	-	before 1948	1540	to check
Reinette Dorée	122	Reinette Franche	278	3	122	278	lit-2	-	-	-	-	-	-	before 1948	1540	to check
Gris d'la Composta	1714	Reinette Franche	278	1	1714	278	lit-2	-	-	-	-	-	-	-	1540
Mele Galliane	1690	Reinette Franche	278	1	1690	278	lit-2	-	-	-	-	-	-	-	1540
Pomme Citron	1557	Reinette Franche	278	3	1557	278	lit-2	-	-	-	-	-	-	-	1540
Pomme Fougère	1559	Reinette Franche	278	0	1559	278	lit-2	-	-	-	-	-	-	-	1540
Pouzac	752	Reinette Franche	278	4	752	278	lit-2	-	-	-	-	-	-	before 1948	1540	to check
Renetta di Grenoble	263	Reinette Franche	278	1	263	278	lit-2	-	-	-	-	-	-	-	1540
Ros del Pover	279	Reinette Franche	278	2	279	278	lit-2	-	-	-	-	-	-	-	1540
Sapis	1643	Reinette Franche	278	2	1643	278	lit-2	-	-	-	-	-	-	-	1540
Solie d'Cumiana	935	Reinette Franche	278	5	935	278	lit-2	-	-	-	-	-	-	-	1540
Roi Franc	1621	Reinette du Mans	131	6	1621	131	lit-2	-	-	-	-	-	-	-	about 1700
Court-Pendu Henry	2156	Brabant Bellefleur	1	4	2156	1	lit-2	-	-	-	-	-	-	-	late 1700s
Jaune de Suzeril	2223	Brabant Bellefleur	1	2	2223	1	lit-2	-	-	-	-	-	-	-	late 1700s
Pomme de Sucre	178	Brabant Bellefleur	1	0	178	1	lit-2	-	-	-	-	-	-	-	late 1700s
Pomme Rose	2186	Brabant Bellefleur	1	1	2186	1	lit-2	-	-	-	-	-	-	-	late 1700s
Rosappel	2185	Brabant Bellefleur	1	1	2185	1	lit-2	-	-	-	-	-	-	-	late 1700s
Hunt's Duke of Gloucester	1971	Parker's Pippin	128	8	1971	128	lit-2	Nonpareil	-	40	-	-	-	1820	early 1800s	to check
Red Winter	1113	York Imperial	587	8	1113	587	lit-2	-	-	-	-	-	-	-	1820
Vernéřovické tmavé	2274	Reinette de Landsberg	61	4	2274	61	lit-2	-	-	-	-	-	-	-	1840
Belle Fille de l'Indre	67	Franc Roseau du Valais	202	12	67	202	lit-2	-	-	-	-	-	-	before 1600 if synonym of "Belle-Fille"	1850	to check
Domö Favorit	1856	Saint Germain	31	1	1856	31	lit-2	-	-	-	-	-	-	-	1857
Göteborgs Flickäpple	1863	Saint Germain	31	1	1863	31	lit-2	-	-	-	-	-	-	-	1857
Hugoäpple	1809	Saint Germain	31	5	1809	31	lit-2	-	-	-	-	-	-	-	1857
Mälsåker	1813	Saint Germain	31	3	1813	31	lit-2	-	-	-	-	-	-	-	1857
Spässerud	1847	Saint Germain	31	2	1847	31	lit-2	-	-	-	-	-	-	-	1857
Kmenotvorná	2280	Saint Germain	31	3	2280	31	lit-2	-	-	-	-	-	-	-	1857
Roggeappel	2188	Saint Germain	31	15	2188	31	lit-2	-	-	-	-	-	-	-	1857
Pron	1677	Magnana (TN)	1708	14	1677	1708	lit-2	-	-	-	-	-	-	-	1880
Olga	1820	Delicious	448	3	1820	448	lit-2	-	-	-	-	-	-	-	1880
Stars	1800	Delicious	448	5	1800	448	lit-2	-	-	-	-	-	-	-	1880
Shiemer	2355	Golden Delicious	65	6	2355	65	lit-2	-	-	-	Grimes Golden	-	8; 17; 38; 40	-	1890
Ella	1755	Golden Delicious	65	1	1755	65	lit-2	-	-	-	Grimes Golden	-	8; 17; 38; 40	-	1890
Kostelecké	2326	Golden Delicious	65	1	2326	65	lit-2	-	-	-	Grimes Golden	-	8; 17; 38; 40	-	1890
Drei	1724	Collins	562	11	1724	562	lit-2	-	-	-	-	-	-	-	1895
Priscilla-NL	1478	Lobo	788	2	1478	788	lit-2	-	-	-	McIntosh	-	15; 31; 40	-	1898
Carrol	1801	Melba	167	5	1801	167	lit-2	-	-	-	McIntosh	Liveland Raspberry	15; 31; 40	-	1898
Linnes Äpple	1799	Míšeň jaroměřská červená	304	6	1799	304	lit-2	-	-	-	Jaromer	-	128	-	1952
Golden Dorsett	5245	Anna	2348	73	5245	2348	lit-2	-	-	-	Red Hadassiya	Golden Delicious	-	1953	1954	to check
Shöne von Fontenay	1054	Belle Fille de l'Indre	67	8	1054	67	lit-3	-	-	-	-	-	-	-	before 1600 if synonym of "Belle-Fille"
Bianc Brusc	1749	Renetta di Grenoble	263	6	1749	263	lit-3	-	-	-	-	-	-	-	-
Court-Pendu Sugny	148	Nonpareil	357	0				-	-	-	-	-	-	-	mid 1500s
Speeckaert Appel	2109	Court Pendu Plat	105	5				-	-	-	-	-	-	-	1613
Citronæble	2242	Court Pendu Plat	105	6				-	-	-	-	-	-	-	1613
Reinette de Grez-Doiceau	2114	Court Pendu Plat	105	6				-	-	-	-	-	-	-	1613
Pomme d'Ile	206	Api	10	22				-	-	-	-	-	-	-	1628
Pum Darcucu	1675	Api	10	8				-	-	-	-	-	-	-	1628
Tinella	1633	Api	10	16				-	-	-	-	-	-	-	1628
Calville Rouge	1114	Bec d'Oie	323	5				-	-	-	-	-	-	-	before 1670
Reinet Blanc	498	Imperiale	321	10				-	-	-	-	-	-	-	1670?
Horal	2279	Alexander	30	2				-	-	-	-	-	-	-	1700s
Ulmer Reinette	449	Alexander	30	1				-	-	-	-	-	-	-	1700s
Slava Petersburg	1791	Borowitsky	29	3				-	-	-	-	-	-	-	1700s
Melonkalvill	1812	Prinzen Apfel	81	8				-	-	-	-	-	-	-	1700s
Piltsamasskoe Zimnee	2652	Grågylling	1806	2				-	-	-	-	-	-	-	1700s
Sjögesta Pippin	1795	Grågylling	1806	367				-	-	-	-	-	-	-	1700s
Sörmlands	1852	Grågylling	1806	3				-	-	-	-	-	-	-	1700s
Björka	4959	White Astrachan	24	3				-	-	-	-	-	-	-	1748
Haugmann	1773	White Astrachan	24	4				-	-	-	-	-	-	-	1748
Hedenlunda	1808	White Astrachan	24	1				-	-	-	-	-	-	-	1748
Rosendals Klar	1862	White Astrachan	24	0				-	-	-	-	-	-	-	1748
Sparreholm	1816	White Astrachan	24	0				-	-	-	-	-	-	-	1748
Trogsta	1849	White Astrachan	24	2				-	-	-	-	-	-	-	1748
Värmlands Sötäpple	1844	White Astrachan	24	0				-	-	-	-	-	-	-	1748
Vittsjöäpple	1850	White Astrachan	24	2				-	-	-	-	-	-	-	1748
Souvenir d'Etichove	2115	Holaart Doux	2108	3				-	-	-	-	-	-	-	1756
Dijkmanszoet	2193	Dutch Mignonne	629	6				-	-	-	-	-	-	-	1771
Vishnevoe	1461	McIntosh	508	5				Pepin shafrannyy	Antonovka obyknovennaya	80;66	Fameuse?	-	31	-	1796
Pomme Rouge Schyns	2160	Roter Jungfernapfel	1529	39				-	-	-	-	-	-	-	1798
Reinette Blanche	2220	Weisser Winter Taffetapfel	234	27				-	-	-	-	-	-	-	1800
Leboulle	2125	Reinette Baumann	21	6				-	-	-	-	-	-	-	1811
Picard	2217	Reinette Baumann	21	2				-	-	-	-	-	-	-	1811
Douce	2208	Rheinischer Krummstiel	461	12				-	-	-	-	-	-	-	1821
Tête de Cheval	2256	Rheinischer Krummstiel	461	6				-	-	-	-	-	-	-	1821
Pomme de l'Etang	2221	Reinette Rouge Etoilee	46	9				-	-	-	-	-	-	-	1830
Calville Rouge	1114	Crimson Queening	1978	5				-	-	-	-	-	-	-	much before 1831
Calville Rouge	1114	Sops-in-Wine	601	6				-	-	-	-	-	-	-	1830s
Hausäpfel	2257	Reinette Sanguine du Rhin	491	27				-	-	-	-	-	-	-	1840
Bela d' Barge	165	Rome Beauty	334	2				-	-	-	-	-	-	-	1848
Bersis	1821	Antonovka Obyknovennaja	4	4				-	-	-	-	-	-	-	1848
Severnij Sinap	1842	Antonovka Obyknovennaja	4	31				-	-	-	-	-	-	-	1848
Appio (TN)	780	Verde Doncella	810	5				-	-	-	-	-	-	-	1800s
Calville Rouge	1114	Ananas Rouge	537	2				-	-	-	-	-	-	-	1854
Pomme Ronvaux José	2196	Calville des Prairies	58	37				-	-	-	-	-	-	-	1854
Bouillenne	2169	Belle Fontaine	2170	2				-	-	-	-	-	-	-	1860
Appio (TN)	780	Jacquin	702	14				-	-	-	-	-	-	-	1872
Blanche de Famenne	2249	Gewürzluiken	315	57				-	-	-	-	-	-	-	1885
Calville Rouge	1114	Carrey	760	1				-	-	-	-	-	-	-	1947
Calville Rouge	1114	Pomme Crotte	433	2				-	-	-	-	-	-	-	1947
Calville Rouge	1114	Rouget de Born	353	6				-	-	-	-	-	-	-	1947
Rambour	1561	Stružnické	2285	17				-	-	-	-	-	-	-	1960
Fullerö	1857	Zlátně	2329	13				-	-	-	-	-	-	-	1986
Pacheroux	1603	Opetian	745	21				-	-	-	-	-	-	before 1948	1953	dubious
Pomme de Sore	1570	Opetian	745	7				-	-	-	-	-	-	before 1950	1953	dubious
Calville Malingre	762	Reinette Franche	278	0				-	-	-	-	-	-	1536	1540	dubious
Nonpareil	357	Reinette Franche	278	2				-	-	-	-	-	-	mid 1500s	1540	dubious
Api	10	Api Noir	271	22				-	-	-	-	-	-	1628	1608?	dubious
Coutras	251	Api	10	16				-	-	-	-	-	-	much before 1870	1628	dubious
Baxter	3148	Gloria Mundi	87	7				-	-	-	-	-	-	about 1800	1804	dubious
Bondy de Vilbert	1583	Appio (TN)	780	10				-	-	-	-	-	-	-	-
Camuesa Verde	1555	Appio (TN)	780	8				-	-	-	-	-	-	-	-
Gelade	1565	Appio (TN)	780	10				-	-	-	-	-	-	-	-
Rose Douce	420	Appio (TN)	780	10				-	-	-	-	-	-	-	-
Sonadore	1636	Appio (TN)	780	12				-	-	-	-	-	-	-	-
Puma Olio	1668	Appio (TN)	780	6				-	-	-	-	-	-	-	-
Copette	2224	Bouillenne	2169	1				-	-	-	-	-	-	-	-
Jonlet	2210	Bouillenne	2169	4				-	-	-	-	-	-	-	-
Coupette	2151	Copette	2224	6				-	-	-	-	-	-	-	-
Gueule de Mouton?	2205	Copette	2224	2				-	-	-	-	-	-	-	-
Rambour Toussaint	2158	Copette	2224	4				-	-	-	-	-	-	-	-
Sonadore	1636	Di Bonacardo	1727	49				-	-	-	-	-	-	-	-
Pomme-Poire	2149	Grosse Saint Clément	39	65				-	-	-	-	-	-	-	-
Pomme Douce Schyns	2161	Hausäpfel	2257	47				-	-	-	-	-	-	-	-
Carle	1735	Koestlicher	114	18				-	-	-	-	-	-	-	-
Rosa	1656	Koestlicher	114	11				-	-	-	-	-	-	-	-
Gloire de Fauquemont	132	Large Mouche Douce	2211	5				-	-	-	-	-	-	-	-
Melo di Metzechi	1689	Marand Rouge	1558	120				-	-	-	-	-	-	-	-
Pum Rus	227	Pum Tosc	1669	86				-	-	-	-	-	-	-	-
Brusatte	1016	Reinette Rouillante	425	23				-	-	-	-	-	-	-	-
Gris Canaviot	521	Ros Tomasin	1657	28				-	-	-	-	-	-	-	-
Serpente	1637	Ruggine (Roggia)	1649	88				-	-	-	-	-	-	-	-
