# Supplementary material for: Using whole-genome SNP data to reconstruct a large multi-generation pedigree in apple germplasm
Source: BMC Plant Biol. 2020 Jan 2;20:2. doi: 10.1186/s12870-019-2171-6 (PMC6941274; doi:10.1186/s12870-019-2171-6)
Supplement: Supplementary file 7 — Additional file 7: Table S6. Groups of grandparents, parent and offspring inferred with less than 100 Mendelian Errors (ME), indicating the preferred names of the offspring (Offspring), parent (Parent) and grandparents (GrandParent 1, GrandParent 2), i.e. parent couple of the missing parent, and their MUNQ (MUNQ O, MUNQ P, MUNQ GP1, MUNQ GP2), the number of ME in the 25 K SNP set (# ME 25 K) and in the 253 K SNP set (# ME 253 K), presupposed parents of the offspring (Parent1 from Literature, Parent 2 from Literature) and source of this documentation (Source_parents), consistency of inferred parent with literature (Ped_consistency), consistency of dates, i.e. offspring younger than its inferred grandparent(s), on the basis of documented dates indicated in Additional file 1: Table S1 (Date consistent GP1 and Date consistent GP2). [file 12870_2019_2171_MOESM7_ESM.xlsx]

## Sheet: Suppl_Tab_S6
Preferred Name				MUNQ				# ME						Date consistent
Offspring	Parent	Grand-Parent 1	Grand-Parent 2	O	P	GP1	GP2	25K	253K	Parent 1 from Literature	Parent 2 from Literature	source_parents	Ped_consistency	GP1	GP2
Democrat	Alexander	Reinette de Hollande	Nonpareil	112	30	42	357	1	17	Hoover	-	43		OK	OK
Feltham Beauty	Cox's Orange Pippin	Hapsburg	Margaret	1881	163	1974	761	2	20	Cox's Orange Beauty	Gladstone	40			OK
Florina	Jonathan	Delicious	PRI14-126	566	57	448	2392	4	63	PRI 612-1	Jonathan	15; 38; 43	OK PRI 612-1 = Delicious x PRI14-126	OK	OK
H 31-31	Baujade	Golden Delicious	Reinette Clochard	2413	1059	65	118	2	23	Chantecler	Baujade	15	OK Chantecler = Golden Delicious x Reinette Clochard	OK	OK
John Divers	Bismarck	Grantonian	Dumelow's Seedling	1909	3	2092	340	2	28	Jenkinson's Seedling	Baumann's Reinette	40			OK
K1 R20A44	P7 R4A4	Florina	Prima	2401	2410	566	267	2	21	X4355 (= P7 R4A4)	X6820 (Florina x Prima)	15	OK X4355 = P7R4A4	OK	OK
Kestrel	Northern Spy	Jersey Black	McIntosh	1832	23	2856	508	2	18	Macoun	NY Red Spy	42	OK Macoun = Jersey Black x McIntosh		OK
Morley's Seedling	Lord Derby	Alexander	Reinette de Champagne	1899	129	30	91	4	27	Alfriston	Lane's Prince Albert	40		OK	OK
Noris	Wealthy	McIntosh	Ben Davis	2653	6	508	106	1	21	Osennee Polosatoe	McIntosh	70		OK	OK
Orleans	Delicious	Black Gilliflower	Rome Beauty	249	448	730	334	5	19	Deacon Jones	Delicious	40		OK	OK
Pinova	Golden Delicious	Geheimrat Doktor Oldenburg	Cox's Orange Pippin	651	65	658	163	0	2	Clivia	Golden Delicious	15; 34; 38; 40	OK Clivia (= Geheimrat Dr Oldenburg x Cox's Orange Pippin)	OK	OK
Reverend W. Wilks	Peasgood's Nonsuch	Keswick Codlin	Hawthornden	679	51	1438	291	3	24	Peasgood's Nonsuch	Ribston Pippin	40	P OK, GP no	OK	OK
S.T. Wright	Peasgood's Nonsuch	Keswick Codlin	Hawthornden	1895	51	1438	291	1	18	Peasgood's Nonsuch	Bismarck	40	P OK, GP no	OK	OK
Shinsei	Golden Delicious	White Transparent	McIntosh	1218	65	25	508	0	5	Golden Delicious	Early McIntosh	15; 40	OK Early McIntosh = White Transparent x McIntosh	OK	OK
TN R11A62	Reinette Clochard	Golden Delicious	F2_26829-2-2	2406	118	65	1479	10	85	Clochard	PRI672-3	15	no, inbreeding,PRI672-3 = PRI14-152 x Golden Delicious, PRI14-152 = Golden Delicious x F2_26829-2-2	OK
Alfred Jolibois	de l'Estre	Appio (TN)	Calville Rouge	520	704	780	1114	2	36	-	-	-
Carlisle Codlin (of Bultitude)	Devonshire Quarrenden	Keswick Codlin	Hawthornden	1886	622	1438	291	1	13	-	-	-		OK	OK
Cutler Grieve	Worcester Pearmain	Keswick Codlin	Hawthornden	1891	550	1438	291	0	13	-	-	-		OK	OK
Diana	Wealthy	Red Astrachan	Fameuse	2722	6	82	303	4	19	-	-	-		OK	OK
Ella	Golden Delicious	Suislepper	James Grieve	1755	65	239	78	5	25	-	-	-
Golden Dorsett	Anna	Douce de Sfax	Golden Delicious	5245	2348	2382	65	8	42	-	-	-			OK
Grimoldby Golden	Cellini	Keswick Codlin	Hawthornden	624	110	1438	291	2	12	-	-	-		OK	OK
Kostelecké	Golden Delicious	Worcester Pearmain	James Grieve	2326	65	550	78	0	4	-	-	-
Olga	Delicious	Jonathan	Antonovka Obyknovennaja	1820	448	57	4	1	8	-	-	-
Rosavril	Golden Delicious	King David	Delicious	1568	65	71	448	0	2	-	-	-		OK	OK
Unnamed-8	Åkerö	Worcester Pearmain	James Grieve	1846	308	550	78	6	35	-	-	-
