# Supplementary material for: Using whole-genome SNP data to reconstruct a large multi-generation pedigree in apple germplasm
Source: BMC Plant Biol. 2020 Jan 2;20:2. doi: 10.1186/s12870-019-2171-6 (PMC6941274; doi:10.1186/s12870-019-2171-6)
Supplement: Supplementary file 8 — Additional file 8. Pedigree deduced from all relationships between diploid individuals inferred in the present work. The file can be opened using the Pedimap software [57]. Cultivar names are in their short version (Additional file 1: Table S1). The “indic” column indicates the level of information known for the individual(s) in the pedigree: 1, founders; 2, unknown individuals, with both parents known; 3, semi-founders (one parent known, one parent unknown); 4, known individuals with both parents known. (ZIP 13 kb) [file 12870_2019_2171_MOESM8_ESM.zip]

Archive with 2 entries (2 files):
- 12870_2019_2171_MOESM2_ESM/253K_deduced_pedigree_for_pedimap_v8.txt
- 12870_2019_2171_MOESM2_ESM/Suppl_File_2_253K_deduced_pedigree_for_pedimap_v8.pmp
