# Supplementary material for: Using whole-genome SNP data to reconstruct a large multi-generation pedigree in apple germplasm
Source: BMC Plant Biol. 2020 Jan 2;20:2. doi: 10.1186/s12870-019-2171-6 (PMC6941274; doi:10.1186/s12870-019-2171-6)
Supplement: Supplementary file 8 — Additional file 8. Pedigree deduced from all relationships between diploid individuals inferred in the present work. The file can be opened using the Pedimap software [57]. Cultivar names are in their short version (Additional file 1: Table S1). The “indic” column indicates the level of information known for the individual(s) in the pedigree: 1, founders; 2, unknown individuals, with both parents known; 3, semi-founders (one parent known, one parent unknown); 4, known individuals with both parents known. (ZIP 13 kb) [file 12870_2019_2171_MOESM8_ESM.zip › 12870_2019_2171_MOESM2_ESM/253K_deduced_pedigree_for_pedimap_v8.txt]

;	Pedimap export file
;	Source data:	pedigree deduced from 253K data
;	as listed in Suppl. Table 3 (trios)
;	and Suppl. Table 4 (oriented duos)
;	and Suppl. Table 5 (only duos oriented according to previously documented parentage and date)
;	and Suppl. Table 6 (GP-P-O groups; corresponding P-O duos from Suppl. Table 4 and 5 removed)
POPULATION = Malus_domestica_253K
UNKNOWN = -
PLOIDY = 2
Name	Parent1	Parent2	indic	;	MUNQ Off	MUNQ P1	MUNQ P2
Abbondanza	-	-	1	;	327	-	-
Alantapfel	-	-	1	;	602	-	-
Alexander	-	-	1	;	30	-	-
Alfriston	-	-	1	;	2030	-	-
AnanasRei	-	-	1	;	69	-	-
AnnElizab	-	-	1	;	15	-	-
AntonovkaOb	-	-	1	;	4	-	-
Api	-	-	1	;	10	-	-
Appio	-	-	1	;	780	-	-
ArdCairnRus	-	-	1	;	1870	-	-
Aspa	-	-	1	;	1855	-	-
Atlas	-	-	1	;	575	-	-
Barchatnoje	-	-	1	;	1768	-	-
Barraude	-	-	1	;	424	-	-
BartMortier	-	-	1	;	20	-	-
BelFrance	-	-	1	;	36	-	-
BenDavis	-	-	1	;	106	-	-
BessPool	-	-	1	;	2036	-	-
BlGilliflow	-	-	1	;	730	-	-
BodilNeerga	-	-	1	;	3160	-	-
Boiken	-	-	1	;	108	-	-
Bondon	-	-	1	;	59	-	-
Borowitsky	-	-	1	;	29	-	-
BoxApple	-	-	1	;	2025	-	-
CalvPrairie	-	-	1	;	58	-	-
CalvRouge	-	-	1	;	1114	-	-
CastleMajor	-	-	1	;	1961	-	-
Chataignier	-	-	1	;	205	-	-
Coop17	-	-	1	;	2386	-	-
Copette	-	-	1	;	2224	-	-
CornAromat	-	-	1	;	1428	-	-
CornGilliflo	-	-	1	;	116	-	-
CrPenduPlat	-	-	1	;	105	-	-
Cusset	-	-	1	;	186	-	-
DanzKantapf	-	-	1	;	722	-	-
Decio	-	-	1	;	397	-	-
DevnQuarren	-	-	1	;	622	-	-
DouceSfax	-	-	1	;	2382	-	-
DumelowSeed	-	-	1	;	340	-	-
DutchMignon	-	-	1	;	629	-	-
Ecklinville	-	-	1	;	950	-	-
Edelroter	-	-	1	;	173	-	-
F2_26829-2-2	-	-	1	;	1479	-	-
Fameuse	-	-	1	;	303	-	-
Forester	-	-	1	;	1920	-	-
FrenchCrab	-	-	1	;	700	-	-
Fullero	-	-	1	;	1857	-	-
GlFauquem	-	-	1	;	132	-	-
GoldReinet	-	-	1	;	2855	-	-
GoldRuWestNY	-	-	1	;	2862	-	-
Gragylling	-	-	1	;	1806	-	-
GranSmith	-	-	1	;	548	-	-
Grantonian	-	-	1	;	2092	-	-
GrauHordap	-	-	1	;	1343	-	-
GreenupPip	-	-	1	;	19	-	-
GriCanaviot	-	-	1	;	521	-	-
GrimGolden	-	-	1	;	3190	-	-
Hapsburg	-	-	1	;	1974	-	-
Harvey	-	-	1	;	1875	-	-
Hawthornden	-	-	1	;	291	-	-
HolaartDou	-	-	1	;	2108	-	-
HubbardNS	-	-	1	;	941	-	-
IldPigeon	-	-	1	;	373	-	-
Imperiale	-	-	1	;	321	-	-
IrishPeach	-	-	1	;	2093	-	-
Jefferis	-	-	1	;	2865	-	-
JerseyBlack	-	-	1	;	2856	-	-
Kanelapple	-	-	1	;	512	-	-
Kesater	-	-	1	;	1810	-	-
KeswickCodl	-	-	1	;	1438	-	-
KhoroshAlaya	-	-	1	;	933	-	-
KnobbyRuss	-	-	1	;	1946	-	-
Koestlicher	-	-	1	;	114	-	-
LassoGowrie	-	-	1	;	1991	-	-
Limoncella	-	-	1	;	708	-	-
LondonPip	-	-	1	;	84	-	-
Madonna	-	-	1	;	1709	-	-
Maglemer	-	-	1	;	68	-	-
Malvazinka	-	-	1	;	2290	-	-
ManksCodl	-	-	1	;	7	-	-
Margaret	-	-	1	;	761	-	-
Margil	-	-	1	;	732	-	-
Martranche	-	-	1	;	1514	-	-
McIntosh	-	-	1	;	508	-	-
MelMaggiaiol	-	-	1	;	402	-	-
Mother	-	-	1	;	488	-	-
MsJaromCerv	-	-	1	;	304	-	-
NemMiezRos	-	-	1	;	997	-	-
NewtownPip	-	-	1	;	787	-	-
Nonpareil	-	-	1	;	357	-	-
NorthSpy	-	-	1	;	23	-	-
O53T136	-	-	1	;	1236	-	-
Oberland	-	-	1	;	47	-	-
OldPearmain	-	-	1	;	598	-	-
Opetian	-	-	1	;	745	-	-
Pasarot	-	-	1	;	1684	-	-
PfirsiSommer	-	-	1	;	63	-	-
Podstodulce	-	-	1	;	2328	-	-
PomDouDuboi	-	-	1	;	2225	-	-
Prima	-	-	1	;	267	-	-
PrinzenApf	-	-	1	;	81	-	-
RallsJan	-	-	1	;	546	-	-
RambFrank	-	-	1	;	493	-	-
RambHimbsel	-	-	1	;	73	-	-
RedAstrachan	-	-	1	;	82	-	-
RedDoughert	-	-	1	;	939	-	-
ReiBaumann	-	-	1	;	21	-	-
ReiCarmes	-	-	1	;	344	-	-
ReiEtoilee	-	-	1	;	46	-	-
ReiSaintong	-	-	1	;	135	-	-
ReiSimirenk	-	-	1	;	784	-	-
RGrigiaTorr	-	-	1	;	435	-	-
RheinKrumm	-	-	1	;	461	-	-
RomBeauty	-	-	1	;	334	-	-
RosmBianc	-	-	1	;	55	-	-
RotHerbkalv	-	-	1	;	13	-	-
RotJungfern	-	-	1	;	1529	-	-
SauergrApf	-	-	1	;	670	-	-
Schwarzwald	-	-	1	;	1103	-	-
SimonffyPir	-	-	1	;	1377	-	-
StEdmundPip	-	-	1	;	2065	-	-
Suislepper	-	-	1	;	239	-	-
Wagener	-	-	1	;	462	-	-
WhitAstracan	-	-	1	;	24	-	-
WillFavour	-	-	1	;	591	-	-
Winesap	-	-	1	;	447	-	-
WintBanana	-	-	1	;	50	-	-
WintMarigol	-	-	1	;	324	-	-
Woodford	-	-	1	;	149	-	-
WorcPearm	-	-	1	;	550	-	-
WWintTaffet	-	-	1	;	234	-	-
X4355	-	-	1	;	2410	-	-
YellowBellf	-	-	1	;	77	-	-
F_AlfJolibois	Appio	CalvRouge	2	;	F_520	780	1114
F_CarliCodlin	KeswickCodl	Hawthornden	2	;	F_1886	1438	291
F_CutlGrieve	KeswickCodl	Hawthornden	2	;	F_1891	1438	291
F_Democrat	ReiHolland	Nonpareil	2	;	F_112	42	357
F_Diana	RedAstrachan	Fameuse	2	;	F_2722	82	303
F_Ella	Suislepper	JamesGrieve	2	;	F_1755	239	78
F_FelthamBeau	Hapsburg	Margaret	2	;	F_1881	1974	761
F_Florina	Delicious	PRI14-126	2	;	F_566	448	2392
F_GoldDorsett	DouceSfax	GoldenDel	2	;	F_5245	2382	65
F_GrimoGolden	KeswickCodl	Hawthornden	2	;	F_624	1438	291
F_JohnDivers	Grantonian	DumelowSeed	2	;	F_1909	2092	340
F_Kestrel	JerseyBlack	McIntosh	2	;	F_1832	2856	508
F_Kostelecke	WorcPearm	JamesGrieve	2	;	F_2326	550	78
F_MorleySeed	Alexander	ReiChampagne	2	;	F_1899	30	91
F_Noris	McIntosh	BenDavis	2	;	F_2653	508	106
F_Olga	Jonathan	AntonovkaOb	2	;	F_1820	57	4
F_Orleans	BlGilliflow	RomBeauty	2	;	F_249	730	334
F_Pinova	DrOldenbu	CoxOrPip	2	;	F_651	658	163
F_Rosavril	KingDavid	Delicious	2	;	F_1568	71	448
F_RvrdWWilks	KeswickCodl	Hawthornden	2	;	F_679	1438	291
F_Shinsei	WhitTranspa	McIntosh	2	;	F_1218	25	508
F_STWright	KeswickCodl	Hawthornden	2	;	F_1895	1438	291
F_Unnamed-8	WorcPearm	JamesGrieve	2	;	F_1846	550	78
F_X3305	GoldenDel	ReiClochard	2	;	F_2413	65	118
F_X4638	GoldenDel	F2_26829-2-2	2	;	F_2406	65	1479
F_X6683	Florina	Prima	2	;	F_2401	566	267
AlCannWhite	PeasgoodNS	-	3	;	2060	51	-
Amber	CoxOrPip	-	3	;	2107	163	-
AngyalDezso	KingPippins	-	3	;	3013	37	-
Anna	Orleans	-	3	;	2348	249	-
AntonovkaPF	AntonovkaOb	-	3	;	5	4	-
ArthurTurn	Alfriston	-	3	;	2063	2030	-
Ausma	JamesGrieve	-	3	;	1826	78	-
Bancroft	McIntosh	-	3	;	515	508	-
Barbanche	ReiFranche	-	3	;	1587	278	-
BarnBeauty	ReiHolland	-	3	;	597	42	-
BascMystery	ReiFranche	-	3	;	1912	278	-
Bassard	Glane	-	3	;	1017	4325	-
Baujade	GranSmith	-	3	;	1059	548	-
BeautBath	Margaret	-	3	;	11	761	-
BedminsPip	ReiFranche	-	3	;	2012	278	-
BelBonHuy	ReiHolland	-	3	;	534	42	-
BelfleKrasny	BFKitajka	-	3	;	652	60	-
BelleBonne	ReiBaumann	-	3	;	2202	21	-
BenendEarly	StEdmundPip	-	3	;	2023	2065	-
Beraud	ReiFranche	-	3	;	1567	278	-
BFilleIndre	FrRosValais	-	3	;	67	202	-
BFKitajka	KhoroshAlaya	-	3	;	60	933	-
BiancBrusc	ReiGrenoble	-	3	;	1749	263	-
Bismarck	Alexander	-	3	;	3	30	-
BlanBaldenh	ReiChampagne	-	3	;	1605	91	-
Bohusovicke	StGermain	-	3	;	2304	31	-
BonHotture	ReiFranche	-	3	;	124	278	-
BraBelfleur	CrPenduPlat	-	3	;	1	105	-
BrownlRus	Nonpareil	-	3	;	281	357	-
BurrKnot	ReiFranche	-	3	;	827	278	-
CabaSagarra	ReiFranche	-	3	;	1576	278	-
Cabusse	ReiFranche	-	3	;	338	278	-
Cagarlaou	ReiFranche	-	3	;	258	278	-
CalvMleiev	KingPippins	-	3	;	1564	37	-
CalvStSauv	CalvBlanHiv	-	3	;	109	95	-
Canvada	IrishPeach	-	3	;	241	2093	-
Carnet	McIntosh	-	3	;	2006	508	-
Carrol	Melba	-	3	;	1801	167	-
Cellini	Alexander	-	3	;	110	30	-
Cervencove	WhitTranspa	-	3	;	2287	25	-
Charlot	CalvRougHiv	-	3	;	342	361	-
Chaux	ReiFranche	-	3	;	635	278	-
ChelmWonder	DumelowSeed	-	3	;	290	340	-
Chodske	Nonpareil	-	3	;	2316	357	-
ChoristeBoy	Cellini	-	3	;	1911	110	-
Choureau	ReiFranche	-	3	;	951	278	-
CisteckLahu	Fameuse	-	3	;	544	303	-
Clarinette	ReiHolland	-	3	;	363	42	-
Clemens	ReiFranche	-	3	;	852	278	-
CoingCantal	ReiFranche	-	3	;	288	278	-
Collins	BenDavis	-	3	;	562	106	-
CorryWonder	DumelowSeed	-	3	;	1938	340	-
CoxOrPip	Margil	-	3	;	163	732	-
CoxPomona	Alexander	-	3	;	2033	30	-
Cravert	ReiFranche	-	3	;	641	278	-
CrtPendHenry	BraBelfleur	-	3	;	2156	1	-
DArcySpice	ReiFranche	-	3	;	1923	278	-
DeBonde	ReiFranche	-	3	;	416	278	-
Delicious	Winesap	-	3	;	448	447	-
Delrouval	Akane	-	3	;	820	785	-
DeQuint	ReiFranche	-	3	;	826	278	-
DewdulSeed	ReiHolland	-	3	;	1953	42	-
Domino	KeswickCodl	-	3	;	2090	1438	-
DomoFavorit	StGermain	-	3	;	1856	31	-
DorTournai	CalvBlanHiv	-	3	;	362	95	-
DouxArgent	ReiFranche	-	3	;	350	278	-
Drei	Collins	-	3	;	1724	562	-
DunizzGial	Mosancelj	-	3	;	1723	264	-
EarRedBird	Borowitsky	-	3	;	236	29	-
EasterOrang	Margil	-	3	;	1918	732	-
Edgar(Can)	McIntosh	-	3	;	2720	508	-
Eir	Katja	-	3	;	1770	286	-
ElisRathke	DanzKantapf	-	3	;	66	722	-
EsopSpitz	ReiFranche	-	3	;	522	278	-
Estre	ReiFranche	-	3	;	704	278	-
EynshChall	GoldenNoble	-	3	;	2045	90	-
FalchGulder	SimonffyPir	-	3	;	5240	1377	-
FearnPip	ReiHolland	-	3	;	1944	42	-
FenouiRouge	Opetian	-	3	;	474	745	-
FenRibours	Imperiale	-	3	;	255	321	-
FeyuvRekord	PrinzenApf	-	3	;	2305	81	-
Filippa	PrinzenApf	-	3	;	94	81	-
Fireside	Wealthy	-	3	;	2902	6	-
FleuriRouge	Glane	-	3	;	627	4325	-
ForlovningAp	StGermain	-	3	;	1804	31	-
FranDeliqu	Glane	-	3	;	645	4325	-
Fredrik	Aroma	-	3	;	1772	80	-
Frida	Aroma	-	3	;	1765	80	-
FrMargaStos	MinHammerst	-	3	;	3062	672	-
FrogProlific	Hawthornden	-	3	;	2031	291	-
FrRosValais	Chataignier	-	3	;	202	205	-
Gabiola	ReiFranche	-	3	;	2785	278	-
GambFinLung	CalvRougHiv	-	3	;	567	361	-
GambFPiatte	CalvRougHiv	-	3	;	1717	361	-
Garola	CalvRougHiv	-	3	;	940	361	-
GianAndre	CalvRougHiv	-	3	;	673	361	-
GianGeniton	RallsJan	-	3	;	691	546	-
Glane	Martranche	-	3	;	4325	1514	-
GoldenDel	GrimGolden	-	3	;	65	3190	-
GoldenNoble	ReiHolland	-	3	;	90	42	-
GoldenRoyal	LassoGowrie	-	3	;	2001	1991	-
GotebFlicAp	StGermain	-	3	;	1863	31	-
GrahmJubil	ManksCodl	-	3	;	72	7	-
Grenoble	CalvRougHiv	-	3	;	697	361	-
GriComposta	ReiFranche	-	3	;	1714	278	-
GroningKr	ReiHolland	-	3	;	130	42	-
GroStClement	RambHimbsel	-	3	;	653	73	-
GrReiCassel	ReiFranche	-	3	;	553	278	-
Guldborg	Maglemer	-	3	;	559	68	-
GustavDauer	FrRosValais	-	3	;	200	202	-
GyllenkAstr	WhitAstracan	-	3	;	921	24	-
HarlinHero	OldPearmain	-	3	;	2080	598	-
HenryClay	Borowitsky	-	3	;	2908	29	-
Heta	Lobo	-	3	;	1774	788	-
HimStalund	ReiHolland	-	3	;	1865	42	-
HistFavourit	Hawthornden	-	3	;	152	291	-
HollandPip	ReiFranche	-	3	;	1952	278	-
HormPearm	ReiHolland	-	3	;	86	42	-
HugoApple	StGermain	-	3	;	1809	31	-
HuntDukGlouc	ParkerPip	-	3	;	1971	128	-
IBReid	LordDerby	-	3	;	2069	129	-
Idunn	Katja	-	3	;	1775	286	-
Iedzenu	PeasgoodNS	-	3	;	1822	51	-
IlzerRoseAp	WWintTaffet	-	3	;	5248	234	-
Indo	NewtownPip	-	3	;	1481	787	-
IngallPip	GascoScarl	-	3	;	1902	45	-
Jaspi	Lobo	-	3	;	1776	788	-
JaunSuzeril	BraBelfleur	-	3	;	2223	1	-
JeanHardy	ReiHolland	-	3	;	2142	42	-
Jennifer	Margaret	-	3	;	1933	761	-
JenniWastie	WorcPearm	-	3	;	1939	550	-
JohnStand	ReiEtoilee	-	3	;	18	46	-
JohnWaterer	PeasgoodNS	-	3	;	2034	51	-
JonasHanes	ReiFranche	-	3	;	2318	278	-
Jonathan	EsopSpitz	-	3	;	57	522	-
Kachovskoe	ReiSimirenk	-	3	;	2319	784	-
KalvBilPodz	CalvBlanHiv	-	3	;	2299	95	-
KansasQueen	BenDavis	-	3	;	565	106	-
Katinka	Katja	-	3	;	1756	286	-
Kavlas	Gragylling	-	3	;	1798	1806	-
KentQuarren	DevnQuarren	-	3	;	2094	622	-
KilkenPearm	ReiCarmes	-	3	;	1945	344	-
KingPippins	ReiHolland	-	3	;	37	42	-
Kmenotvorna	StGermain	-	3	;	2280	31	-
Kosikove	MsJaromCerv	-	3	;	2298	304	-
LadyWill	GranSmith	-	3	;	1125	548	-
LambAbPearm	ReiHolland	-	3	;	1943	42	-
LeclercqN3	CalvBlanHiv	-	3	;	2129	95	-
Limburske	ReiFranche	-	3	;	2300	278	-
Lobo	McIntosh	-	3	;	788	508	-
LodgeNonpar	Nonpareil	-	3	;	2050	357	-
LordHindlip	CornGilliflo	-	3	;	2029	116	-
LordStradbr	LondonPip	-	3	;	1873	84	-
Losa	ReiFranche	-	3	;	1711	278	-
Luke	Borowitsky	-	3	;	1781	29	-
MaggiGrieve	GreenupPip	-	3	;	1897	19	-
Magnana	ReiFranche	-	3	;	1708	278	-
Maikki	Melba	-	3	;	1782	167	-
Make	Atlas	-	3	;	1458	575	-
MalinSloup	FramHolovou	-	3	;	268	452	-
Malsaker	StGermain	-	3	;	1813	31	-
Mantovana	Api	-	3	;	101	10	-
MarbrWaterv	HolaartDou	-	3	;	79	2108	-
MartBecker	ReiHolland	-	3	;	1960	42	-
MaryGreen	Wealthy	-	3	;	2096	6	-
Matan	CalvRougHiv	-	3	;	1703	361	-
MelaSangue	CalvRougHiv	-	3	;	1693	361	-
Melba	McIntosh	-	3	;	167	508	-
MelGalliane	ReiFranche	-	3	;	1690	278	-
MelGiappone	CalvRougHiv	-	3	;	1699	361	-
Mendel	Wealthy	-	3	;	2320	6	-
MJosOthee	RheinKrumm	-	3	;	317	461	-
MM106	NorthSpy	-	3	;	16	23	-
MooreSeed	EsopSpitz	-	3	;	1963	522	-
MossSeed	Jonathan	-	3	;	2052	57	-
MrazNahoran	WhitAstracan	-	3	;	561	24	-
MrsPhillimo	CoxPomona	-	3	;	141	2033	-
Nanna	Katja	-	3	;	1783	286	-
NolanPip	Nonpareil	-	3	;	1877	357	-
NonsuchPark	ReiFranche	-	3	;	2053	278	-
Norland	Melba	-	3	;	1838	167	-
NormanPip	Nonpareil	-	3	;	577	357	-
NorthlanSeed	CoxOrPip	-	3	;	1905	163	-
NotingamPip	Hawthornden	-	3	;	794	291	-
OberlMuskat	Margil	-	3	;	277	732	-
Olesnice	KingPippins	-	3	;	2331	37	-
Opalescent	HubbardNS	-	3	;	560	941	-
Oranie	WhitAstracan	-	3	;	48	24	-
OsPolosatoe	Gragylling	-	3	;	1448	1806	-
Parilovo	Podstodulce	-	3	;	4958	2328	-
ParkerPip	ReiFranche	-	3	;	128	278	-
Parkland	Melba	-	3	;	1839	167	-
PatteLoup	ReiFranche	-	3	;	589	278	-
Patterson	Melba	-	3	;	1840	167	-
Pederstrup	ReiHolland	-	3	;	778	42	-
PepMeunier	ReiFranche	-	3	;	554	278	-
PepShafran	ScarletPearm	-	3	;	533	2037	-
PeroMingan	ReiFranche	-	3	;	953	278	-
Perregue	KingPippins	-	3	;	1571	37	-
Pirja	Melba	-	3	;	444	167	-
Pitchounett	Fuji	-	3	;	1205	318	-
PitmRusNonp	ReiHolland	-	3	;	2098	42	-
PomAdam	Api	-	3	;	266	10	-
PomCitron	ReiFranche	-	3	;	1557	278	-
PomDolomieu	SanBaril	-	3	;	1600	1644	-
PomFougere	ReiFranche	-	3	;	1559	278	-
PomRose	BraBelfleur	-	3	;	2186	1	-
PomSucre	BraBelfleur	-	3	;	178	1	-
PottSeed	Hawthornden	-	3	;	14	291	-
Pouzac	ReiFranche	-	3	;	752	278	-
Predni	WhitTranspa	-	3	;	2264	25	-
PRI14-126	GoldenDel	-	3	;	2392	65	-
PrinzAlbPreu	Alexander	-	3	;	657	30	-
Priscilla-NL	Lobo	-	3	;	1478	788	-
Pron	Magnana	-	3	;	1677	1708	-
QueenCarol	Alfriston	-	3	;	1947	2030	-
Raja	PeasgoodNS	-	3	;	1823	51	-
RaskubZakus	DanzKantapf	-	3	;	2341	722	-
RealEntrayg	ReiFranche	-	3	;	748	278	-
RedersRei	ReiHolland	-	3	;	1105	42	-
RedWinter	YorkImperial	-	3	;	1113	587	-
ReiBerks	Imperiale	-	3	;	316	321	-
ReiBredaGri	ReiFranche	-	3	;	1562	278	-
ReiChampagne	ReiFranche	-	3	;	91	278	-
ReiClochard	ReiFranche	-	3	;	118	278	-
ReiDaniel	ReiFranche	-	3	;	513	278	-
ReiDoree	ReiFranche	-	3	;	122	278	-
ReiDuMans	ReiFranche	-	3	;	131	278	-
ReiFranche	ReiSaintong	-	3	;	278	135	-
ReiGeer	ReiHolland	-	3	;	89	42	-
ReiGrenoble	ReiFranche	-	3	;	263	278	-
ReiHam	ReiHolland	-	3	;	2199	42	-
ReiLandsberg	Alexander	-	3	;	61	30	-
ReiLucas	CrPenduPlat	-	3	;	100	105	-
ReiLunevil	ReiFranche	-	3	;	1512	278	-
ReiMaurs	ReiFranche	-	3	;	332	278	-
ReiMontbard	ReiFranche	-	3	;	1623	278	-
ReiMulthaupt	ReiCarmes	-	3	;	70	344	-
ReiProvence	ReiFranche	-	3	;	1601	278	-
ReiTarChat	ReiHolland	-	3	;	2137	42	-
Reka	JamesGrieve	-	3	;	1119	78	-
Ringstad	Gragylling	-	3	;	487	1806	-
Roggeappel	StGermain	-	3	;	2188	31	-
RoiFranc	ReiDuMans	-	3	;	1621	131	-
Rosanne	DevnQuarren	-	3	;	2670	622	-
Rosappel	BraBelfleur	-	3	;	2185	1	-
RoseDouble	Barraude	-	3	;	192	424	-
RosPover	ReiFranche	-	3	;	279	278	-
RuhmKirchw	Borowitsky	-	3	;	2292	29	-
RusTourinin	CalvRougHiv	-	3	;	1648	361	-
Samo	Melba	-	3	;	1335	167	-
Sandra	Lobo	-	3	;	1789	788	-
Sapis	ReiFranche	-	3	;	1643	278	-
Savstaholm	WhitAstracan	-	3	;	573	24	-
ScarletPearm	ReiFranche	-	3	;	2037	278	-
SelMonroman	CalvRougHiv	-	3	;	1639	361	-
SeptBeaut	Margil	-	3	;	2102	732	-
Shiemer	GoldenDel	-	3	;	2355	65	-
Shoesmith	PeasgoodNS	-	3	;	2041	51	-
ShonFontenay	BFilleIndre	-	3	;	1054	67	-
Silva	Melba	-	3	;	574	167	-
Siv	Katja	-	3	;	1790	286	-
Snovit	PfirsiSommer	-	3	;	483	63	-
SoliCumiana	ReiFranche	-	3	;	935	278	-
Spasserud	StGermain	-	3	;	1847	31	-
StanwaySeed	NonsuchPark	-	3	;	104	2053	-
StarocMedov	Malvazinka	-	3	;	1104	2290	-
Stars	Delicious	-	3	;	1800	448	-
StepaBarcho	DutchMignon	-	3	;	2324	629	-
StetinCerv	FramHolovou	-	3	;	2276	452	-
StGermain	RedAstrachan	-	3	;	31	82	-
StirlCastl	Hawthornden	-	3	;	2103	291	-
StoreySeed	NewtownPip	-	3	;	1935	787	-
Strippy	Margaret	-	3	;	1984	761	-
SturmerPip	Nonpareil	-	3	;	5249	357	-
Sunrise	WorcPearm	-	3	;	2086	550	-
Taborita	Otcovo	-	3	;	2310	2266	-
ThodayQuarre	DevnQuarren	-	3	;	2049	622	-
ThomJeffrey	DevnQuarren	-	3	;	262	622	-
ThorpePeach	WorcPearm	-	3	;	1898	550	-
Titan	BlahovLibov	-	3	;	2325	2311	-
TratLaze	GrauHordap	-	3	;	2284	1343	-
Unnamed-6	KingPippins	-	3	;	3026	37	-
ValldaAp	GotebFlicAp	-	3	;	1853	1863	-
Vernerotmav	ReiLandsberg	-	3	;	2274	61	-
Victory	PeasgoodNS	-	3	;	2028	51	-
VinHrebicko	BodilNeerga	-	3	;	2258	3160	-
Warden	RomBeauty	-	3	;	2056	334	-
WickhaGreen	FrenchCrab	-	3	;	2016	700	-
Winston	CoxOrPip	-	3	;	360	163	-
WolfRiver	Alexander	-	3	;	27	30	-
WykenPip	ReiFranche	-	3	;	582	278	-
YorkImperial	NewtownPip	-	3	;	587	787	-
ZdarskUrodn	NemMiezRos	-	3	;	2303	997	-
ZuccalmRe	AnanasRei	-	3	;	56	69	-
AdamPearm	ReiCarmes	ReiFranche	4	;	795	344	278
AderslCalv	CalvBlanHiv	Alexander	4	;	113	95	30
Admiral	RallsJan	Jonathan	4	;	2009	546	57
Akane	Jonathan	WorcPearm	4	;	785	57	550
Akero	Gragylling	StGermain	4	;	308	1806	31
AldwBeaut	BeautBath	WorcPearm	4	;	2058	11	550
AlfJolibois	Estre	F_AlfJolibois	4	;	520	704	F_520
Alice	IngMarie	GyllenkAstr	4	;	233	32	921
Alkmene	DrOldenbu	CoxOrPip	4	;	96	658	163
Alro	PeasgoodNS	RoseBerne	4	;	1796	51	83
AltlPKuchAp	Boiken	DutchMignon	4	;	231	108	629
Ambro	GoldenDel	JamesGrieve	4	;	2081	65	78
AnnasHulta	Oranie	WhitTranspa	4	;	1830	48	25
AntonowSafr	AntonovkaOb	Borowitsky	4	;	2117	4	29
Apelsinoe	Kanelapple	WhitTranspa	4	;	1767	512	25
Aroma	IngMarie	Filippa	4	;	80	32	94
Arona	Lobo	Iedzenu	4	;	1819	788	1822
Ascot	NorthSpy	Wealthy	4	;	3173	23	6
Astillisch	RedAstrachan	SignTillish	4	;	654	82	34
BakersDel	Mother	JamesGrieve	4	;	914	488	78
Balder	Jonathan	JamesGrieve	4	;	2732	57	78
Barry	McIntosh	CoxOrPip	4	;	929	508	163
BeautMoray	KeswickCodl	StirlCastl	4	;	1925	1438	2103
BebeRose	Imperiale	Api	4	;	306	321	10
BeeleyPip	GoldRuWestNY	RedAstrachan	4	;	1872	2862	82
BelleMleiev	McIntosh	KingPippins	4	;	1563	508	37
Lambron	CalvRougHiv	Glane	4	;	388	361	4325
BenHarris	NemMiezRos	RotJungfern	4	;	1108	997	1529
BensemSeed	KingDavid	RedDoughert	4	;	2021	71	939
BensRed	DevnQuarren	BoxApple	4	;	2035	622	2025
Berlepsch	AnanasRei	DanzKantapf	4	;	49	69	722
Berna	WintBanana	CoxOrPip	4	;	2082	50	163
BessMichur	Alexander	Borowitsky	4	;	676	30	29
BlahovaRen	CoxOrPip	Mother	4	;	931	163	488
BlahovLibov	Bismarck	WintBanana	4	;	2311	3	50
BlahuPoklad	BlahovLibov	Oberland	4	;	694	2311	47
BonPomNouv	CalvPrairie	GlFauquem	4	;	2134	58	132
BozeNemcova	Margaret	KingPippins	4	;	2291	761	37
Braeburn	Delicious	SturmerPip	4	;	668	448	5249
Brighton	RedDoughert	NorthSpy	4	;	2011	939	23
BusheyGrove	Alexander	DumelowSeed	4	;	1893	30	340
CalvBlanHiv	CalvRouge	ReiFranche	4	;	95	1114	278
CalvRMtDore	Alexander	CalvRougHiv	4	;	963	30	361
CalvRougHiv	CalvRouge	ReiFranche	4	;	361	1114	278
CarlaRossa	Koestlicher	RusTourinin	4	;	1736	114	1648
CarliCodlin	DevnQuarren	F_CarliCodlin	4	;	1886	622	F_1886
CavicLevizz	CalvRougHiv	Collins	4	;	1732	361	562
Ceres	Jonathan	CoxOrPip	4	;	2118	57	163
CervPodzim	TranspCron	BelfleKrasny	4	;	2277	62	652
CervTvrde	NemMiezRos	RotJungfern	4	;	2313	997	1529
CeskyGranat	RuhmKirchw	Bismarck	4	;	2340	2292	3
CharlesRoss	PeasgoodNS	CoxOrPip	4	;	245	51	163
CharlEyre	Ecklinville	CharlesRoss	4	;	918	950	245
ChivDelight	BartMortier	CoxOrPip	4	;	2068	20	163
Chusenrain	ReiChampagne	SauergrApf	4	;	1020	91	670
Cleeve	CoxOrPip	Borowitsky	4	;	1916	163	29
Climax	NorthSpy	WhitAstracan	4	;	1882	23	24
Collet	McIntosh	Wealthy	4	;	1836	508	6
CottenSeed	DumelowSeed	BessPool	4	;	1890	340	2036
CrawleyRei	KingPippins	DumelowSeed	4	;	1921	37	340
CutlGrieve	WorcPearm	F_CutlGrieve	4	;	1891	550	F_1891
Delectable	Queen	CoxOrPip	4	;	2015	54	163
Delieggio	RosmBianc	RomBeauty	4	;	1728	55	334
Delincee	CrPenduPlat	ReiHolland	4	;	2163	105	42
Deltana	GranSmith	Florina	4	;	936	548	566
Democrat	Alexander	F_Democrat	4	;	112	30	F_112
Diana	Wealthy	F_Diana	4	;	2722	6	F_2722
DirLesage	WhitTranspa	Oberland	4	;	26	25	47
Discovery	WorcPearm	BeautBath	4	;	75	550	11
DrOldenbu	Alexander	AnanasRei	4	;	658	30	69
DronLouise	PrinzenApf	Margil	4	;	1769	81	732
Dukat	DrOldenbu	CoxOrPip	4	;	678	658	163
DulmRosApf	DutchMignon	WhitAstracan	4	;	232	629	24
EastbouPip	BeautBath	EmnethEarly	4	;	1954	11	644
Ella	GoldenDel	F_Ella	4	;	1755	65	F_1755
EllisonOran	CoxOrPip	Cellini	4	;	53	163	110
Emilia	NorthSpy	Wealthy	4	;	2802	23	6
EmnethEarly	Hawthornden	KeswickCodl	4	;	644	291	1438
Eneerd	AnnElizab	LordDerby	4	;	365	15	129
FairieQueen	CoxOrPip	JamesGrieve	4	;	1931	163	78
FarmoJulAp	RedAstrachan	WWintTaffet	4	;	1803	82	234
Faurot	BenDavis	Jonathan	4	;	1556	106	57
FelthamBeau	CoxOrPip	F_FelthamBeau	4	;	1881	163	F_1881
FiessErstl	Bismarck	KeswickCodl	4	;	639	3	1438
Fiesta	CoxOrPip	Idared	4	;	763	163	717
FillingPip	KeswickCodl	KingPippins	4	;	1887	1438	37
Fladie	OsPolosatoe	KingPippins	4	;	1864	1448	37
FloBennett	GoldSpire	JamesGrieve	4	;	2059	2091	78
Florina	Jonathan	F_Florina	4	;	566	57	F_566
FosterSeed	Cellini	KingPippins	4	;	2038	110	37
FramHolovou	CalvRouge	WWintTaffet	4	;	452	1114	234
Franklin	Delicious	McIntosh	4	;	1560	448	508
FredWebb	WintMarigol	GascoScarl	4	;	2054	324	45
Fuji	RallsJan	Delicious	4	;	318	546	448
Gala	KiddsOrRed	GoldenDel	4	;	739	584	65
GascoScarl	CornAromat	Alexander	4	;	45	1428	30
GeorgCarpent	PeasgoodNS	KingPippins	4	;	523	51	37
GeorgeNeal	FearnPip	Alexander	4	;	1892	1944	30
GlockenApf	PrinzenApf	Boiken	4	;	85	81	108
Gloster69	GlockenApf	Delicious	4	;	625	85	448
GodlHegmans	RedAstrachan	TranspCron	4	;	2116	82	62
GoldDorsett	Anna	F_GoldDorsett	4	;	5245	2348	F_5245
GoldKroon	Jonathan	YorkImperial	4	;	2135	57	587
GoldMelon	GoldenDel	Indo	4	;	2847	65	1481
Goldrush	Coop17	GoldenDel	4	;	1110	2386	65
GoldSpire	KeswickCodl	ManksCodl	4	;	2091	1438	7
Grenadier	KeswickCodl	Hawthornden	4	;	93	1438	291
GrimoGolden	Cellini	F_GrimoGolden	4	;	624	110	F_624
GroFriedBad	Bismarck	KeswickCodl	4	;	35	3	1438
GrReiTraLeb	Bismarck	GoldenNoble	4	;	2146	3	90
HajkMuskRen	ReiBaumann	Margil	4	;	714	21	732
Hanaskog	Oranie	StGermain	4	;	1807	48	31
HannaApple	PeasgoodNS	GotebFlicAp	4	;	1845	51	1863
HatBelquer	LordDerby	Hawthornden	4	;	2175	129	291
HerefoRuss	CoxOrPip	GoldenDel	4	;	2079	163	65
Herma	Jonathan	Ontario	4	;	765	57	17
HerringPip	CoxOrPip	Cellini	4	;	819	163	110
HladikPreur	Mother	ReiLandsberg	4	;	2314	488	61
HogsSnout	ManksCodl	SturmerPip	4	;	1959	7	5249
HoodSupreme	JamesGrieve	CharlesRoss	4	;	1917	78	245
Horei	RallsJan	GoldenDel	4	;	1123	546	65
HowWonder	AnnElizab	PeasgoodNS	4	;	1237	15	51
Hruby	Mother	GrahmJubil	4	;	2315	488	72
HuntsEarly	Margaret	ReiHolland	4	;	2085	761	42
Ickse	Bismarck	Borowitsky	4	;	2235	3	29
Idared	Jonathan	Wagener	4	;	717	57	462
Ilga	Delicious	RuhmKirchw	4	;	1797	448	2292
IngMarie	CoxOrPip	CoxPomona	4	;	32	163	2033
Ivette	GoldenDel	CoxOrPip	4	;	246	65	163
Ivoapple	NorthSpy	WillFavour	4	;	592	23	591
Jamba	Melba	JamesGrieve	4	;	1228	167	78
JamesGrieve	PottSeed	CoxOrPip	4	;	78	14	163
JanRiha	ReiBaumann	Bismarck	4	;	2296	21	3
JohnDivers	Bismarck	F_JohnDivers	4	;	1909	3	F_1909
Joybells	Queen	CoxOrPip	4	;	2032	54	163
Joyce	McIntosh	Borowitsky	4	;	3172	508	29
JunCrewdson	DevnQuarren	Melba	4	;	1930	622	167
JunnajSonat	PepShafran	ReiSimirenk	4	;	2317	533	784
Juuso	AntonovkaOb	Lobo	4	;	1777	4	788
KarmforsAp	Savstaholm	Akero	4	;	1811	573	308
Karolka	TratLaze	MsJaromCerv	4	;	2975	2284	304
Katja	JamesGrieve	WorcPearm	4	;	286	78	550
Kestrel	NorthSpy	F_Kestrel	4	;	1832	23	F_1832
KiddsOrRed	CoxOrPip	Delicious	4	;	584	163	448
KingDavid	Jonathan	Winesap	4	;	71	57	447
Kinsei	GoldenDel	Delicious	4	;	1722	65	448
Kirkniemi	Gragylling	CalvRouge	4	;	1462	1806	1114
Konsta	Lobo	AntonovkaOb	4	;	1778	788	4
Kostelecke	GoldenDel	F_Kostelecke	4	;	2326	65	F_2326
Kyokko	RallsJan	McIntosh	4	;	2850	546	508
LadyIsabel	Alexander	SturmerPip	4	;	1977	30	5249
LananSuessl	Delicious	GoldenDel	4	;	5235	448	65
LaNationale	CalvRougHiv	Cusset	4	;	757	361	186
LaubainN1	Bismarck	GoldenNoble	4	;	2126	3	90
LaubainN2	Bismarck	GoldenNoble	4	;	2127	3	90
LaxtonPearm	CoxOrPip	Cellini	4	;	822	163	110
LaxtReargd	CrPenduPlat	CoxOrPip	4	;	1994	105	163
LaxtSuperb	Cellini	CoxOrPip	4	;	667	110	163
LeoAppel	ReiEtoilee	GlFauquem	4	;	2190	46	132
LibovMuskat	Mother	WhitTranspa	4	;	2293	488	25
LipniceMala	Wagener	WhitTranspa	4	;	2275	462	25
LiscCumiana	Koestlicher	ReiGrenoble	4	;	1713	114	263
LocTrento	GoldenNoble	Mantovana	4	;	1712	90	101
LordDerby	Forester	Woodford	4	;	129	1920	149
LosaGiaveno	ReiGrenoble	GriCanaviot	4	;	1710	263	521
Lundbytorp	IldPigeon	Alexander	4	;	168	373	30
MabbPearm	ReiCarmes	ReiFranche	4	;	355	344	278
MaidFavour	Alexander	BeautBath	4	;	655	30	11
Mareda	Jonathan	NorthSpy	4	;	1937	57	23
MarkovaRen	DanzKantapf	AnanasRei	4	;	2301	722	69
MaryBarnett	CoxOrPip	DumelowSeed	4	;	1949	163	340
MasonPip	WorcPearm	CoxOrPip	4	;	2443	550	163
MelaTardiva	MelMaggiaiol	Madonna	4	;	1695	402	1709
Melrose	Jonathan	Delicious	4	;	526	57	448
Meran	GoldenDel	Jonathan	4	;	685	65	57
MereBaia	PeasgoodNS	Margil	4	;	2974	51	732
MertWorc	CoxOrPip	WorcPearm	4	;	261	163	550
MervParc	CoxOrPip	GoldenDel	4	;	1101	163	65
MGoldSVColl	Mantovana	YellowBellf	4	;	1692	101	77
MielAcren	WhitTranspa	CoxOrPip	4	;	2136	25	163
MinHammerst	ReiLandsberg	CalvBlanHiv	4	;	672	61	95
Mio	WorcPearm	Oranie	4	;	543	550	48
Montfort	Jonathan	RomBeauty	4	;	1962	57	334
Moravcovo	RotJungfern	SimonffyPir	4	;	2283	1529	1377
MorleySeed	LordDerby	F_MorleySeed	4	;	1899	129	F_1899
Mosancelj	TratLaze	ReiFranche	4	;	264	2284	278
NathusTaubAp	BlahovLibov	TranspCron	4	;	2268	2311	62
NGoldParm	DutchMignon	KingPippins	4	;	97	629	37
NorfBeaut	Harvey	Hawthornden	4	;	2097	1875	291
Noris	Wealthy	F_Noris	4	;	2653	6	F_2653
Nyckelby	Lobo	CoxPomona	4	;	1861	788	2033
Oberle	EarRedBird	StarkEarlst	4	;	1784	236	468
Odin	GoldenDel	IngMarie	4	;	252	65	32
Olga	Delicious	F_Olga	4	;	1820	448	F_1820
Ontario	Wagener	NorthSpy	4	;	17	462	23
OrangeAnjou	Appio	ReiFranche	4	;	1618	780	278
Orin	GoldenDel	Indo	4	;	2625	65	1481
Orleans	Delicious	F_Orleans	4	;	249	448	F_249
Otcovo	ReiLandsberg	Oberland	4	;	2266	61	47
OtheeRouge	MJosOthee	ReiEtoilee	4	;	2243	317	46
PanenVelik	RotJungfern	ReiLandsberg	4	;	2265	1529	61
PaterElze	GroningKr	Bismarck	4	;	2171	130	3
PeasgoodNS	Alexander	GoldenNoble	4	;	51	30	90
PetitPip	ReiHolland	Nonpareil	4	;	2971	42	357
PetrBroich	AnnElizab	PeasgoodNS	4	;	2321	15	51
Pinova	GoldenDel	F_Pinova	4	;	651	65	F_651
PomCotSimpl	CalvPrairie	Copette	4	;	2154	58	2224
PomGarGemblx	BraBelfleur	ReiEtoilee	4	;	2176	1	46
PomMyrtille	Bondon	ReiEtoilee	4	;	2255	59	46
PomParadis	WhitTranspa	KingPippins	4	;	2206	25	37
PomRuelles	BraBelfleur	PomDouDuboi	4	;	181	1	2225
PresBoudew	Jonathan	CoxOrPip	4	;	2823	57	163
PresRoulin	GoldenNoble	Bismarck	4	;	111	90	3
Primus	ReiEtoilee	CoxOrPip	4	;	2827	46	163
PrinBeatrix	CoxOrPip	Jonathan	4	;	2831	163	57
PrinEdward	CoxPomona	CoxOrPip	4	;	1999	2033	163
PrinMarijke	Jonathan	CoxOrPip	4	;	2830	57	163
PrinsIrene	Jonathan	CoxOrPip	4	;	1483	57	163
Proche	RotHerbkalv	ReiLandsberg	4	;	2308	13	61
PumRusnein	RGrigiaTorr	Magnana	4	;	1671	435	1708
Queen	Alexander	Hawthornden	4	;	54	30	291
RabyRubin	Maglemer	Savstaholm	4	;	1787	68	573
RedBaron	Borowitsky	GoldenDel	4	;	2302	29	65
Redstart	BeautBath	CoxOrPip	4	;	2064	11	163
ReiCesar	GoldenDel	CoxOrPip	4	;	2240	65	163
ReiDief	BartMortier	Bismarck	4	;	2111	20	3
ReiHolland	ReiCarmes	ReiFranche	4	;	42	344	278
ReiRochez	Abbondanza	RomBeauty	4	;	2245	327	334
RigRozabele	Oranie	Maglemer	4	;	1824	48	68
Rival	PeasgoodNS	CoxOrPip	4	;	660	51	163
RiversEarPe	IrishPeach	Aspa	4	;	2099	2093	1855
RobBlatchf	Hawthornden	GoldenNoble	4	;	2047	291	90
RobinPip	BeautBath	WorcPearm	4	;	2048	11	550
Rodluvan	Lobo	Barchatnoje	4	;	107	788	1768
RosAjBlaser	SauergrApf	CalvRougHiv	4	;	1044	670	361
Rosavril	GoldenDel	F_Rosavril	4	;	1568	65	F_1568
RoseBerne	SauergrApf	CalvRougHiv	4	;	83	670	361
RosMagior	Imperiale	RomBeauty	4	;	1658	321	334
Rossi	CalvRougHiv	Pasarot	4	;	1652	361	1684
Rubens	KnobbyRuss	CoxOrPip	4	;	767	1946	163
Ruby	Bismarck	Wealthy	4	;	1914	3	6
RubyEast	Abbondanza	RomBeauty	4	;	5241	327	334
RuzBlahova	Mother	Queen	4	;	743	488	54
RvrdWWilks	PeasgoodNS	F_RvrdWWilks	4	;	679	51	F_679
SanBaril	CalvRouge	ReiFranche	4	;	1644	1114	278
SandbergRod	Gragylling	StGermain	4	;	1815	1806	31
Sandringham	Woodford	KingPippins	4	;	41	149	37
SarlatParm	FramHolovou	WhitAstracan	4	;	2269	452	24
Schoolmast	GoldenNoble	DumelowSeed	4	;	1876	90	340
SchweizOran	Ontario	CoxOrPip	4	;	764	17	163
Scodellino	Abbondanza	Decio	4	;	1642	327	397
ScotchDump	KeswickCodl	StirlCastl	4	;	1992	1438	2103
SelIdice4	RambFrank	Collins	4	;	1640	493	562
SemBournonv	ReiEtoilee	WhitTranspa	4	;	2148	46	25
SemLaubain	ReiLandsberg	Borowitsky	4	;	2128	61	29
SGiuseppe	Abbondanza	RambFrank	4	;	1646	327	493
ShinIndo	Indo	GoldenDel	4	;	2849	1481	65
Shinko	RallsJan	Jonathan	4	;	2848	546	57
Shinsei	GoldenDel	F_Shinsei	4	;	1218	65	F_1218
SicilPiccola	Appio	Limoncella	4	;	330	780	708
SignTillish	LondonPip	Alexander	4	;	34	84	30
SisWorkNewt	GrimGolden	YorkImperial	4	;	2027	3190	587
SiugDesert	OsPolosatoe	Wealthy	4	;	2651	1448	6
SowmanSeed	Grenadier	Bismarck	4	;	1896	93	3
StarApKarin	Gragylling	WhitAstracan	4	;	1851	1806	24
StarkEarlst	Jefferis	RedAstrachan	4	;	468	2865	82
Steinpepp	ReiHolland	WWintTaffet	4	;	5237	42	234
Stenkyrke	Fullero	DanzKantapf	4	;	463	1857	722
StinasApple	Gragylling	KingPippins	4	;	1827	1806	37
StMartin	BessPool	CoxOrPip	4	;	2101	2036	163
StoboCastle	CoxPomona	Ecklinville	4	;	1888	2033	950
StowellCox	CoxOrPip	Democrat	4	;	2671	163	112
StVictor	Bondon	WhitTranspa	4	;	2218	59	25
STWright	PeasgoodNS	F_STWright	4	;	1895	51	F_1895
SudetenRei	AnanasRei	Alexander	4	;	2322	69	30
Suessapfel	Jonathan	Delicious	4	;	5238	57	448
Suire	Glane	ReiFranche	4	;	387	4325	278
Sultanat	GoldReinet	Alexander	4	;	1761	2855	30
Sylvia	GyllenkAstr	WorcPearm	4	;	238	921	550
SzechenRen	Alantapfel	DutchMignon	4	;	2992	602	629
TardVolvert	Bondon	Alexander	4	;	664	59	30
Tequenne	KeswickCodl	DutchMignon	4	;	2157	1438	629
ThomRivers	Mother	DumelowSeed	4	;	735	488	340
Thurso	NorthSpy	Wealthy	4	;	3170	23	6
TN10-8	ReiClochard	O53T136	4	;	2396	118	1236
Tonnes	Schwarzwald	ReiHolland	4	;	750	1103	42
Topaz	WorcPearm	CoxOrPip	4	;	1973	550	163
Toyo	Delicious	BenDavis	4	;	2820	448	106
TranspBGuil	TranspCron	StGermain	4	;	932	62	31
TranspCron	CalvBlanHiv	Borowitsky	4	;	62	95	29
TydEarlWorc	McIntosh	WorcPearm	4	;	204	508	550
Unnamed-1	McIntosh	Delicious	4	;	2061	508	448
Unnamed-16	Jonathan	GoldenDel	4	;	1111	57	65
Unnamed-2	KeswickCodl	BarnBeauty	4	;	2066	1438	597
Unnamed-3	PeasgoodNS	CoxOrPip	4	;	2070	51	163
Unnamed-4	BeautBath	Bismarck	4	;	2076	11	3
Unnamed-5	Ecklinville	CharlesRoss	4	;	2836	950	245
Unnamed-7	RheinKrumm	ReiBaumann	4	;	499	461	21
Unnamed-8	Akero	F_Unnamed-8	4	;	1846	308	F_1846
UptonPyne	LordDerby	CharlesRoss	4	;	490	129	245
ViergePilat	GoldenDel	KansasQueen	4	;	1591	65	565
Vitgylling	Gragylling	StGermain	4	;	1792	1806	31
Wayside	WorcPearm	CoxOrPip	4	;	1975	550	163
Wealthy	Jonathan	Borowitsky	4	;	6	57	29
WhitTranspa	Aspa	StGermain	4	;	25	1855	31
WillPeters	CoxPomona	CoxOrPip	4	;	1907	2033	163
WintPerzAp	Jonathan	BraBelfleur	4	;	2145	57	1
WintQuarren	LondonPip	DevnQuarren	4	;	2106	84	622
Wright	BenDavis	Jonathan	4	;	2057	106	57
WViewSeed	BenDavis	YorkImperial	4	;	1926	106	587
X3189	Winesap	Prima	4	;	2415	447	267
X3305	Baujade	F_X3305	4	;	2413	1059	F_2413
X4638	ReiClochard	F_X4638	4	;	2406	118	F_2406
X6683	X4355	F_X6683	4	;	2401	2410	F_2401
YounPinello	GoldRuWestNY	Fameuse	4	;	1913	2862	303
Zadni	ReiLandsberg	Wealthy	4	;	2267	61	6
ZaryaAlatau	GoldReinet	ReiHolland	4	;	1764	2855	42
Zazzari	Opetian	CalvBlanHiv	4	;	160	745	95
Zhigulevsko	Borowitsky	Wagener	4	;	737	29	462
ZimnaKrasav	AntonovkaOb	Delicious	4	;	1828	4	448
ZlepsPanen	Jonathan	RotJungfern	4	;	2281	57	1529
