# Supplementary material for: Using whole-genome SNP data to reconstruct a large multi-generation pedigree in apple germplasm
Source: BMC Plant Biol. 2020 Jan 2;20:2. doi: 10.1186/s12870-019-2171-6 (PMC6941274; doi:10.1186/s12870-019-2171-6)
Supplement: Supplementary file 8 — Additional file 8. Pedigree deduced from all relationships between diploid individuals inferred in the present work. The file can be opened using the Pedimap software [57]. Cultivar names are in their short version (Additional file 1: Table S1). The “indic” column indicates the level of information known for the individual(s) in the pedigree: 1, founders; 2, unknown individuals, with both parents known; 3, semi-founders (one parent known, one parent unknown); 4, known individuals with both parents known. (ZIP 13 kb) [file 12870_2019_2171_MOESM8_ESM.zip › 12870_2019_2171_MOESM2_ESM/Suppl_File_2_253K_deduced_pedigree_for_pedimap_v8.pmp]

PedimapFileVersion=10
DataFile "253K_deduced_pedigree_for_pedimap_v8.txt"
IBDAlleles 0

[SUBPOP 0 ]
Name Malus_domestica_253K
Ordering 1
LastSub 20
Flag 0
Origin -1
SelLines 0

[Notes 0 lines]
[Notes_end]

CurrentView -1

[SUBPOP_END]

[SUBPOP 1 ]
Name "Grimes Golden"
Ordering 1
LastSub 0
Flag 0
Origin 0
SelLines 1
0 1 GrimGolden 2 10 0 0 2

[Notes 0 lines]
[Notes_end]

CurrentView 1

[View "View1"]
PageCol=16777215
ShowCrossings=1
CrossSizeMM=400
LeftRight=1
GenerDist=5
BetwFamSpace=100
BetwSibSpace=50
IBackCol=9895935
LoCol=16711680
HiCol=255
MVCol=16777215
IFixedColor=0
ColorTrait=indic
TraitColCount=4
32768 33023 13041663 16760445 
IndFront=0
IndFrames=1
NameCentered=1
IndivContents=icNone
INameFontName=Arial
INameFontSize=9
INameFontStyle=0
INameFontColor=0
TraitSelCount=0
MarkByName=0
MarkCodeColors=0
MarkSelCount=0
ProbWidthMM=1000
ProbHeighMM=2500
LG=
ProbBig=9000
ProbSmall=5000
IBDColors
HomFounders=0
AlleleFontName=Arial
AlleleFontSize=7
AlleleFontStyle=0
AlleleFontColor=0
AllIBDmrk=1
CrossCol=0
Par1Col=8421504
Par2Col=8421504
ParSelfedCol=8388736
InfoSelected=1
InfoParents=1
InfoTraits 0
[View_end]

[SUBPOP_END]

[SUBPOP 2 ]
Name ReiSaintonge
Ordering 1
LastSub 0
Flag 0
Origin 0
SelLines 1
0 1 ReiSaintong 2 10 0 0 2

[Notes 0 lines]
[Notes_end]

CurrentView 1

[View "View1"]
PageCol=16777215
ShowCrossings=1
CrossSizeMM=400
LeftRight=1
GenerDist=5
BetwFamSpace=100
BetwSibSpace=50
IBackCol=9895935
LoCol=16711680
HiCol=255
MVCol=16777215
IFixedColor=0
ColorTrait=indic
TraitColCount=4
32768 33023 13041663 16760445 
IndFront=0
IndFrames=1
NameCentered=1
IndivContents=icNone
INameFontName=Arial
INameFontSize=9
INameFontStyle=0
INameFontColor=0
TraitSelCount=0
MarkByName=0
MarkCodeColors=0
MarkSelCount=0
ProbWidthMM=1000
ProbHeighMM=2500
LG=
ProbBig=9000
ProbSmall=5000
IBDColors
HomFounders=0
AlleleFontName=Arial
AlleleFontSize=7
AlleleFontStyle=0
AlleleFontColor=0
AllIBDmrk=1
CrossCol=0
Par1Col=8421504
Par2Col=8421504
ParSelfedCol=8388736
InfoSelected=1
InfoParents=1
InfoTraits 0
[View_end]

[SUBPOP_END]

[SUBPOP 3 ]
Name Alexander
Ordering 1
LastSub 0
Flag 0
Origin 0
SelLines 1
0 1 Alexander 2 10 0 0 2

[Notes 0 lines]
[Notes_end]

CurrentView 1

[View "View1"]
PageCol=16777215
ShowCrossings=1
CrossSizeMM=400
LeftRight=1
GenerDist=5
BetwFamSpace=100
BetwSibSpace=50
IBackCol=9895935
LoCol=16711680
HiCol=255
MVCol=16777215
IFixedColor=0
ColorTrait=indic
TraitColCount=4
32768 33023 13041663 16760445 
IndFront=0
IndFrames=1
NameCentered=1
IndivContents=icNone
INameFontName=Arial
INameFontSize=9
INameFontStyle=0
INameFontColor=0
TraitSelCount=0
MarkByName=0
MarkCodeColors=0
MarkSelCount=0
ProbWidthMM=1000
ProbHeighMM=2500
LG=
ProbBig=9000
ProbSmall=5000
IBDColors
HomFounders=0
AlleleFontName=Arial
AlleleFontSize=7
AlleleFontStyle=0
AlleleFontColor=0
AllIBDmrk=1
CrossCol=0
Par1Col=8421504
Par2Col=8421504
ParSelfedCol=8388736
InfoSelected=1
InfoParents=1
InfoTraits 0
[View_end]

[SUBPOP_END]

[SUBPOP 4 ]
Name "Calville Rouge"
Ordering 1
LastSub 0
Flag 0
Origin 0
SelLines 1
0 1 CalvRouge 2 10 0 0 2

[Notes 0 lines]
[Notes_end]

CurrentView 1

[View "View1"]
PageCol=16777215
ShowCrossings=1
CrossSizeMM=400
LeftRight=1
GenerDist=5
BetwFamSpace=100
BetwSibSpace=50
IBackCol=9895935
LoCol=16711680
HiCol=255
MVCol=16777215
IFixedColor=0
ColorTrait=indic
TraitColCount=4
32768 33023 13041663 16760445 
IndFront=0
IndFrames=1
NameCentered=1
IndivContents=icNone
INameFontName=Arial
INameFontSize=9
INameFontStyle=0
INameFontColor=0
TraitSelCount=0
MarkByName=0
MarkCodeColors=0
MarkSelCount=0
ProbWidthMM=1000
ProbHeighMM=2500
LG=
ProbBig=9000
ProbSmall=5000
IBDColors
HomFounders=0
AlleleFontName=Arial
AlleleFontSize=7
AlleleFontStyle=0
AlleleFontColor=0
AllIBDmrk=1
CrossCol=0
Par1Col=8421504
Par2Col=8421504
ParSelfedCol=8388736
InfoSelected=1
InfoParents=1
InfoTraits 0
[View_end]

[SUBPOP_END]

[SUBPOP 5 ]
Name Margil
Ordering 1
LastSub 0
Flag 0
Origin 0
SelLines 1
0 1 Margil 2 10 0 0 2

[Notes 0 lines]
[Notes_end]

CurrentView 1

[View "View1"]
PageCol=16777215
ShowCrossings=1
CrossSizeMM=400
LeftRight=1
GenerDist=5
BetwFamSpace=100
BetwSibSpace=50
IBackCol=9895935
LoCol=16711680
HiCol=255
MVCol=16777215
IFixedColor=0
ColorTrait=indic
TraitColCount=4
32768 33023 13041663 16760445 
IndFront=0
IndFrames=1
NameCentered=1
IndivContents=icNone
INameFontName=Arial
INameFontSize=9
INameFontStyle=0
INameFontColor=0
TraitSelCount=0
MarkByName=0
MarkCodeColors=0
MarkSelCount=0
ProbWidthMM=1000
ProbHeighMM=2500
LG=
ProbBig=9000
ProbSmall=5000
IBDColors
HomFounders=0
AlleleFontName=Arial
AlleleFontSize=7
AlleleFontStyle=0
AlleleFontColor=0
AllIBDmrk=1
CrossCol=0
Par1Col=8421504
Par2Col=8421504
ParSelfedCol=8388736
InfoSelected=1
InfoParents=1
InfoTraits 0
[View_end]

[SUBPOP_END]

[SUBPOP 6 ]
Name ReiCarmes
Ordering 1
LastSub 0
Flag 0
Origin 0
SelLines 1
0 1 ReiCarmes 2 10 0 0 2

[Notes 0 lines]
[Notes_end]

CurrentView 1

[View "View1"]
PageCol=16777215
ShowCrossings=1
CrossSizeMM=400
LeftRight=1
GenerDist=5
BetwFamSpace=100
BetwSibSpace=50
IBackCol=9895935
LoCol=16711680
HiCol=255
MVCol=16777215
IFixedColor=0
ColorTrait=indic
TraitColCount=4
32768 33023 13041663 16760445 
IndFront=0
IndFrames=1
NameCentered=1
IndivContents=icNone
INameFontName=Arial
INameFontSize=9
INameFontStyle=0
INameFontColor=0
TraitSelCount=0
MarkByName=0
MarkCodeColors=0
MarkSelCount=0
ProbWidthMM=1000
ProbHeighMM=2500
LG=
ProbBig=9000
ProbSmall=5000
IBDColors
HomFounders=0
AlleleFontName=Arial
AlleleFontSize=7
AlleleFontStyle=0
AlleleFontColor=0
AllIBDmrk=1
CrossCol=0
Par1Col=8421504
Par2Col=8421504
ParSelfedCol=8388736
InfoSelected=1
InfoParents=1
InfoTraits 0
[View_end]

[SUBPOP_END]

[SUBPOP 7 ]
Name HoodSupreme
Ordering 1
LastSub 0
Flag 0
Origin 0
SelLines 1
0 1 HoodSupreme 10 10 0 0 2

[Notes 0 lines]
[Notes_end]

CurrentView 1

[View "View1"]
PageCol=16777215
ShowCrossings=1
CrossSizeMM=400
LeftRight=1
GenerDist=5
BetwFamSpace=100
BetwSibSpace=50
IBackCol=9895935
LoCol=16711680
HiCol=255
MVCol=16777215
IFixedColor=0
ColorTrait=indic
TraitColCount=4
32768 33023 13041663 16760445 
IndFront=0
IndFrames=1
NameCentered=1
IndivContents=icNone
INameFontName=Arial
INameFontSize=9
INameFontStyle=0
INameFontColor=0
TraitSelCount=0
MarkByName=0
MarkCodeColors=0
MarkSelCount=0
ProbWidthMM=1000
ProbHeighMM=2500
LG=
ProbBig=9000
ProbSmall=5000
IBDColors
HomFounders=0
AlleleFontName=Arial
AlleleFontSize=7
AlleleFontStyle=0
AlleleFontColor=0
AllIBDmrk=1
CrossCol=0
Par1Col=8421504
Par2Col=8421504
ParSelfedCol=8388736
InfoSelected=1
InfoParents=1
InfoTraits 0
[View_end]

[SUBPOP_END]

[SUBPOP 8 ]
Name CoxOrPippin
Ordering 1
LastSub 0
Flag 0
Origin 0
SelLines 1
0 1 CoxOrPip 10 10 0 0 2

[Notes 0 lines]
[Notes_end]

CurrentView 1

[View "View1"]
PageCol=16777215
ShowCrossings=1
CrossSizeMM=400
LeftRight=1
GenerDist=5
BetwFamSpace=100
BetwSibSpace=50
IBackCol=9895935
LoCol=16711680
HiCol=255
MVCol=16777215
IFixedColor=0
ColorTrait=indic
TraitColCount=4
32768 33023 13041663 16760445 
IndFront=0
IndFrames=1
NameCentered=1
IndivContents=icNone
INameFontName=Arial
INameFontSize=9
INameFontStyle=0
INameFontColor=0
TraitSelCount=0
MarkByName=0
MarkCodeColors=0
MarkSelCount=0
ProbWidthMM=1000
ProbHeighMM=2500
LG=
ProbBig=9000
ProbSmall=5000
IBDColors
HomFounders=0
AlleleFontName=Arial
AlleleFontSize=7
AlleleFontStyle=0
AlleleFontColor=0
AllIBDmrk=1
CrossCol=0
Par1Col=8421504
Par2Col=8421504
ParSelfedCol=8388736
InfoSelected=1
InfoParents=1
InfoTraits 0
[View_end]

[SUBPOP_END]

[SUBPOP 9 ]
Name GeorgCarpenter
Ordering 1
LastSub 0
Flag 0
Origin 0
SelLines 1
0 1 GeorgCarpent 10 10 0 0 2

[Notes 0 lines]
[Notes_end]

CurrentView 1

[View "View1"]
PageCol=16777215
ShowCrossings=1
CrossSizeMM=400
LeftRight=1
GenerDist=5
BetwFamSpace=100
BetwSibSpace=50
IBackCol=9895935
LoCol=16711680
HiCol=255
MVCol=16777215
IFixedColor=0
ColorTrait=indic
TraitColCount=4
32768 33023 13041663 16760445 
IndFront=0
IndFrames=1
NameCentered=1
IndivContents=icNone
INameFontName=Arial
INameFontSize=9
INameFontStyle=0
INameFontColor=0
TraitSelCount=0
MarkByName=0
MarkCodeColors=0
MarkSelCount=0
ProbWidthMM=1000
ProbHeighMM=2500
LG=
ProbBig=9000
ProbSmall=5000
IBDColors
HomFounders=0
AlleleFontName=Arial
AlleleFontSize=7
AlleleFontStyle=0
AlleleFontColor=0
AllIBDmrk=1
CrossCol=0
Par1Col=8421504
Par2Col=8421504
ParSelfedCol=8388736
InfoSelected=1
InfoParents=1
InfoTraits 0
[View_end]

[SUBPOP_END]

[SUBPOP 10 ]
Name Alro
Ordering 1
LastSub 0
Flag 0
Origin 0
SelLines 1
0 1 Alro 10 10 0 0 2

[Notes 0 lines]
[Notes_end]

CurrentView 1

[View "View1"]
PageCol=16777215
ShowCrossings=1
CrossSizeMM=400
LeftRight=1
GenerDist=5
BetwFamSpace=100
BetwSibSpace=50
IBackCol=9895935
LoCol=16711680
HiCol=255
MVCol=16777215
IFixedColor=0
ColorTrait=indic
TraitColCount=4
32768 33023 13041663 16760445 
IndFront=0
IndFrames=1
NameCentered=1
IndivContents=icNone
INameFontName=Arial
INameFontSize=9
INameFontStyle=0
INameFontColor=0
TraitSelCount=0
MarkByName=0
MarkCodeColors=0
MarkSelCount=0
ProbWidthMM=1000
ProbHeighMM=2500
LG=
ProbBig=9000
ProbSmall=5000
IBDColors
HomFounders=0
AlleleFontName=Arial
AlleleFontSize=7
AlleleFontStyle=0
AlleleFontColor=0
AllIBDmrk=1
CrossCol=0
Par1Col=8421504
Par2Col=8421504
ParSelfedCol=8388736
InfoSelected=1
InfoParents=1
InfoTraits 0
[View_end]

[SUBPOP_END]

[SUBPOP 11 ]
Name PetitPip
Ordering 1
LastSub 0
Flag 0
Origin 0
SelLines 1
0 1 PetitPip 10 10 0 0 2

[Notes 0 lines]
[Notes_end]

CurrentView 1

[View "View1"]
PageCol=16777215
ShowCrossings=1
CrossSizeMM=400
LeftRight=1
GenerDist=5
BetwFamSpace=100
BetwSibSpace=50
IBackCol=9895935
LoCol=16711680
HiCol=255
MVCol=16777215
IFixedColor=0
ColorTrait=indic
TraitColCount=4
32768 33023 13041663 16760445 
IndFront=0
IndFrames=1
NameCentered=1
IndivContents=icNone
INameFontName=Arial
INameFontSize=9
INameFontStyle=0
INameFontColor=0
TraitSelCount=0
MarkByName=0
MarkCodeColors=0
MarkSelCount=0
ProbWidthMM=1000
ProbHeighMM=2500
LG=
ProbBig=9000
ProbSmall=5000
IBDColors
HomFounders=0
AlleleFontName=Arial
AlleleFontSize=7
AlleleFontStyle=0
AlleleFontColor=0
AllIBDmrk=1
CrossCol=0
Par1Col=8421504
Par2Col=8421504
ParSelfedCol=8388736
InfoSelected=1
InfoParents=1
InfoTraits 0
[View_end]

[SUBPOP_END]

[SUBPOP 12 ]
Name F_Democrat
Ordering 1
LastSub 0
Flag 0
Origin 0
SelLines 1
0 1 F_Democrat 10 10 0 0 2

[Notes 0 lines]
[Notes_end]

CurrentView 1

[View "View1"]
PageCol=16777215
ShowCrossings=1
CrossSizeMM=400
LeftRight=1
GenerDist=5
BetwFamSpace=100
BetwSibSpace=50
IBackCol=9895935
LoCol=16711680
HiCol=255
MVCol=16777215
IFixedColor=0
ColorTrait=indic
TraitColCount=4
32768 33023 13041663 16760445 
IndFront=0
IndFrames=1
NameCentered=1
IndivContents=icNone
INameFontName=Arial
INameFontSize=9
INameFontStyle=0
INameFontColor=0
TraitSelCount=0
MarkByName=0
MarkCodeColors=0
MarkSelCount=0
ProbWidthMM=1000
ProbHeighMM=2500
LG=
ProbBig=9000
ProbSmall=5000
IBDColors
HomFounders=0
AlleleFontName=Arial
AlleleFontSize=7
AlleleFontStyle=0
AlleleFontColor=0
AllIBDmrk=1
CrossCol=0
Par1Col=8421504
Par2Col=8421504
ParSelfedCol=8388736
InfoSelected=1
InfoParents=1
InfoTraits 0
[View_end]

[SUBPOP_END]

[SUBPOP 13 ]
Name FairieQueen
Ordering 1
LastSub 0
Flag 0
Origin 0
SelLines 1
0 1 FairieQueen 10 10 0 0 2

[Notes 0 lines]
[Notes_end]

CurrentView 1

[View "View1"]
PageCol=16777215
ShowCrossings=1
CrossSizeMM=400
LeftRight=1
GenerDist=5
BetwFamSpace=100
BetwSibSpace=50
IBackCol=9895935
LoCol=16711680
HiCol=255
MVCol=16777215
IFixedColor=0
ColorTrait=indic
TraitColCount=4
32768 33023 13041663 16760445 
IndFront=0
IndFrames=1
NameCentered=1
IndivContents=icNone
INameFontName=Arial
INameFontSize=9
INameFontStyle=0
INameFontColor=0
TraitSelCount=0
MarkByName=0
MarkCodeColors=0
MarkSelCount=0
ProbWidthMM=1000
ProbHeighMM=2500
LG=
ProbBig=9000
ProbSmall=5000
IBDColors
HomFounders=0
AlleleFontName=Arial
AlleleFontSize=7
AlleleFontStyle=0
AlleleFontColor=0
AllIBDmrk=1
CrossCol=0
Par1Col=8421504
Par2Col=8421504
ParSelfedCol=8388736
InfoSelected=1
InfoParents=1
InfoTraits 0
[View_end]

[SUBPOP_END]

[SUBPOP 14 ]
Name F_Rosavril
Ordering 1
LastSub 0
Flag 0
Origin 0
SelLines 1
0 1 F_Rosavril 10 10 0 0 2

[Notes 0 lines]
[Notes_end]

CurrentView 1

[View "View1"]
PageCol=16777215
ShowCrossings=1
CrossSizeMM=400
LeftRight=1
GenerDist=5
BetwFamSpace=100
BetwSibSpace=50
IBackCol=9895935
LoCol=16711680
HiCol=255
MVCol=16777215
IFixedColor=0
ColorTrait=indic
TraitColCount=4
32768 33023 13041663 16760445 
IndFront=0
IndFrames=1
NameCentered=1
IndivContents=icNone
INameFontName=Arial
INameFontSize=9
INameFontStyle=0
INameFontColor=0
TraitSelCount=0
MarkByName=0
MarkCodeColors=0
MarkSelCount=0
ProbWidthMM=1000
ProbHeighMM=2500
LG=
ProbBig=9000
ProbSmall=5000
IBDColors
HomFounders=0
AlleleFontName=Arial
AlleleFontSize=7
AlleleFontStyle=0
AlleleFontColor=0
AllIBDmrk=1
CrossCol=0
Par1Col=8421504
Par2Col=8421504
ParSelfedCol=8388736
InfoSelected=1
InfoParents=1
InfoTraits 0
[View_end]

[SUBPOP_END]

[SUBPOP 15 ]
Name BlGilliflow
Ordering 1
LastSub 0
Flag 0
Origin 0
SelLines 1
0 1 BlGilliflow 10 10 0 0 2

[Notes 0 lines]
[Notes_end]

CurrentView 1

[View "View1"]
PageCol=16777215
ShowCrossings=1
CrossSizeMM=400
LeftRight=1
GenerDist=5
BetwFamSpace=100
BetwSibSpace=50
IBackCol=9895935
LoCol=16711680
HiCol=255
MVCol=16777215
IFixedColor=0
ColorTrait=indic
TraitColCount=4
32768 33023 13041663 16760445 
IndFront=0
IndFrames=1
NameCentered=1
IndivContents=icNone
INameFontName=Arial
INameFontSize=9
INameFontStyle=0
INameFontColor=0
TraitSelCount=0
MarkByName=0
MarkCodeColors=0
MarkSelCount=0
ProbWidthMM=1000
ProbHeighMM=2500
LG=
ProbBig=9000
ProbSmall=5000
IBDColors
HomFounders=0
AlleleFontName=Arial
AlleleFontSize=7
AlleleFontStyle=0
AlleleFontColor=0
AllIBDmrk=1
CrossCol=0
Par1Col=8421504
Par2Col=8421504
ParSelfedCol=8388736
InfoSelected=1
InfoParents=1
InfoTraits 0
[View_end]

[SUBPOP_END]

[SUBPOP 16 ]
Name WhitTranspa
Ordering 1
LastSub 0
Flag 0
Origin 0
SelLines 1
0 1 WhitTranspa 10 10 0 0 2

[Notes 0 lines]
[Notes_end]

CurrentView 1

[View "View1"]
PageCol=16777215
ShowCrossings=1
CrossSizeMM=400
LeftRight=1
GenerDist=5
BetwFamSpace=100
BetwSibSpace=50
IBackCol=9895935
LoCol=16711680
HiCol=255
MVCol=16777215
IFixedColor=0
ColorTrait=indic
TraitColCount=4
32768 33023 13041663 16760445 
IndFront=0
IndFrames=1
NameCentered=1
IndivContents=icNone
INameFontName=Arial
INameFontSize=9
INameFontStyle=0
INameFontColor=0
TraitSelCount=0
MarkByName=0
MarkCodeColors=0
MarkSelCount=0
ProbWidthMM=1000
ProbHeighMM=2500
LG=
ProbBig=9000
ProbSmall=5000
IBDColors
HomFounders=0
AlleleFontName=Arial
AlleleFontSize=7
AlleleFontStyle=0
AlleleFontColor=0
AllIBDmrk=1
CrossCol=0
Par1Col=8421504
Par2Col=8421504
ParSelfedCol=8388736
InfoSelected=1
InfoParents=1
InfoTraits 0
[View_end]

[SUBPOP_END]

[SUBPOP 17 ]
Name WhitAstracan
Ordering 1
LastSub 0
Flag 0
Origin 0
SelLines 1
0 1 WhitAstracan 10 10 0 0 2

[Notes 0 lines]
[Notes_end]

CurrentView 1

[View "View1"]
PageCol=16777215
ShowCrossings=1
CrossSizeMM=400
LeftRight=1
GenerDist=5
BetwFamSpace=100
BetwSibSpace=50
IBackCol=9895935
LoCol=16711680
HiCol=255
MVCol=16777215
IFixedColor=0
ColorTrait=indic
TraitColCount=4
32768 33023 13041663 16760445 
IndFront=0
IndFrames=1
NameCentered=1
IndivContents=icNone
INameFontName=Arial
INameFontSize=9
INameFontStyle=0
INameFontColor=0
TraitSelCount=0
MarkByName=0
MarkCodeColors=0
MarkSelCount=0
ProbWidthMM=1000
ProbHeighMM=2500
LG=
ProbBig=9000
ProbSmall=5000
IBDColors
HomFounders=0
AlleleFontName=Arial
AlleleFontSize=7
AlleleFontStyle=0
AlleleFontColor=0
AllIBDmrk=1
CrossCol=0
Par1Col=8421504
Par2Col=8421504
ParSelfedCol=8388736
InfoSelected=1
InfoParents=1
InfoTraits 0
[View_end]

[SUBPOP_END]

[SUBPOP 18 ]
Name Braeburn
Ordering 1
LastSub 0
Flag 0
Origin 0
SelLines 1
0 1 Braeburn 10 10 0 0 2

[Notes 0 lines]
[Notes_end]

CurrentView 1

[View "View1"]
PageCol=16777215
ShowCrossings=1
CrossSizeMM=400
LeftRight=1
GenerDist=5
BetwFamSpace=100
BetwSibSpace=50
IBackCol=9895935
LoCol=16711680
HiCol=255
MVCol=16777215
IFixedColor=0
ColorTrait=indic
TraitColCount=4
32768 33023 13041663 16760445 
IndFront=0
IndFrames=1
NameCentered=1
IndivContents=icNone
INameFontName=Arial
INameFontSize=9
INameFontStyle=0
INameFontColor=0
TraitSelCount=0
MarkByName=0
MarkCodeColors=0
MarkSelCount=0
ProbWidthMM=1000
ProbHeighMM=2500
LG=
ProbBig=9000
ProbSmall=5000
IBDColors
HomFounders=0
AlleleFontName=Arial
AlleleFontSize=7
AlleleFontStyle=0
AlleleFontColor=0
AllIBDmrk=1
CrossCol=0
Par1Col=8421504
Par2Col=8421504
ParSelfedCol=8388736
InfoSelected=1
InfoParents=1
InfoTraits 0
[View_end]

[SUBPOP_END]

[SUBPOP 19 ]
Name KhoroshAlaya
Ordering 1
LastSub 0
Flag 0
Origin 0
SelLines 1
0 1 BelfleKrasny 10 10 0 0 2

[Notes 0 lines]
[Notes_end]

CurrentView 1

[View "View1"]
PageCol=16777215
ShowCrossings=1
CrossSizeMM=400
LeftRight=1
GenerDist=5
BetwFamSpace=100
BetwSibSpace=50
IBackCol=9895935
LoCol=16711680
HiCol=255
MVCol=16777215
IFixedColor=0
ColorTrait=indic
TraitColCount=4
32768 33023 13041663 16760445 
IndFront=0
IndFrames=1
NameCentered=1
IndivContents=icNone
INameFontName=Arial
INameFontSize=9
INameFontStyle=0
INameFontColor=0
TraitSelCount=0
MarkByName=0
MarkCodeColors=0
MarkSelCount=0
ProbWidthMM=1000
ProbHeighMM=2500
LG=
ProbBig=9000
ProbSmall=5000
IBDColors
HomFounders=0
AlleleFontName=Arial
AlleleFontSize=7
AlleleFontStyle=0
AlleleFontColor=0
AllIBDmrk=1
CrossCol=0
Par1Col=8421504
Par2Col=8421504
ParSelfedCol=8388736
InfoSelected=1
InfoParents=1
InfoTraits 0
[View_end]

[SUBPOP_END]

[FILE_END]
