# Supplementary material for: Using whole-genome SNP data to reconstruct a large multi-generation pedigree in apple germplasm
Source: BMC Plant Biol. 2020 Jan 2;20:2. doi: 10.1186/s12870-019-2171-6 (PMC6941274; doi:10.1186/s12870-019-2171-6)
Supplement: Supplementary file 12 — Additional file 12: Table S7. Relationships identified for triploids inferred with less than 300 Mendelian Errors (ME) for duos and trios, and less than 1200 tri-hom/di-het with the parent giving a diploid gamete, indicating the preferred name of the triploid offspring (Triploid Offspring) and its MUNQ (MUNQ O), the preferred name of the parent giving a diploid gamete (2n-gamete Parent) and its MUNQ (MUNQ 2n P), the number of ME for the duo triploid-2n-gamete parent (#ME 2n P), the number of tri-hom/di-het SNPs for the duo triploid-2n-gamete parent (# Hom-Het), the preferred name of the parent giving a haploid gamete (n-gamete Parent) and its MUNQ (MUNQ n P), the number of ME for the duo triploid-n-gamete parent (#ME n P), and when available, the number of ME for the trio (# ME trio). [file 12870_2019_2171_MOESM12_ESM.xlsx]

## Sheet: Feuil1
Triploid Offspring	MUNQ O	2n-gamete Parent	MUNQ 2n P	# ME 2n P	# Hom-Het	n-gamete Parent	MUNQ n P	# ME n P	# ME trio
Jonagold	901	Golden Delicious	65	0	1165	Jonathan	57	244	246
Reinette du Portugal	2231	Court Pendu Plat	105	0	1129
Ribston Pippin	907	Margil	732	0	593	Nonsuch Park	2053	136	136
Reinette Coulon	630	Dutch Mignonne	629	0	596
Reinette Etoilee Double	2219	Reinette Rouge Etoilee	46	1	611
Leuenapfel	1023					Bondon	59	132
Rusin Bleu	869					Koningszoet	2187	222
Vinné	2334					Trat. Laze	2284	130
